# Supplementary material for: High-resolution analysis of the treated coeliac disease microbiome reveals strain-level variation
Source: Gut Microbes. 2025 Apr 27;17(1):2489071. doi: 10.1080/19490976.2025.2489071 (PMC12036492; doi:10.1080/19490976.2025.2489071)
Supplement: Supplemental Material [file KGMI_A_2489071_SM4828.xlsx]

## Sheet: Contents
Table	Title	Remarks
Table S1	Taxonomic profiling of tCeD vs. controls - full dataset
Table S2a	Overview of samples in age- and sex-stratified subsets
Table S2b	Concordance of taxonomy results across age- and sex-stratified subsets	Disease status and cohort are more strongly confounded in the age- and sex-stratified subsets than in the full dataset. Regressing out batch effects is therefore less effective in these subsets.
Table S3	Taxonomic profiling of IBD vs. controls
Table S4	Taxonomic profiling of IBS vs. controls
Table S5	Association between GFD and taxa among controls
Table S6	Functional profiling of tCeD vs. controls
Table S7	Functional profiling of IBD vs. controls
Table S8	Functional profiling of IBS vs. controls
Table S9	Kendall correlations between taxa and pathways in tCeD and controls
Table S10	Inter-individual distances per species; tCeD vs. controls
Table S11	PAM clustering of inter-strain mutational distance; tCeD vs. controls
Table S12	Gene prevalence in tCeD vs. controls
Table S13	Gene set enrichment analysis per species and pooled

## Sheet: Table S1
name	Ab(Ctrl)	Ab(CeD)	log2(abFC)	p_ab	FDR_ab	pres_ctrl	abs_ctrl	pres_celiac	abs_celiac	prevalence_ctrl	prevalence_celiac	p_prev	FDR_prev	Diff(abundance)	Diff(prevalence)
k__Bacteria|p__Actinobacteria	1.36814	1.03184	-0.406986	0.20621	0.595483	759	1	152	0	99.8684	100	1	1	down	up
k__Bacteria|p__Actinobacteria|c__Actinobacteria	0.954264	0.593668	-0.684732	0.1458	0.50956	732	28	141	11	96.3158	92.7632	0.0653363	0.177173	down	down
k__Bacteria|p__Actinobacteria|c__Actinobacteria|o__Actinomycetales	0.00104243	0.00195441	0.906775	0.545295	0.809172	78	682	21	131	10.2632	13.8158	1	1	up	up
k__Bacteria|p__Actinobacteria|c__Actinobacteria|o__Actinomycetales|f__Actinomycetaceae	0.00104243	0.00195441	0.906775	0.545295	0.809172	78	682	21	131	10.2632	13.8158	1	1	up	up
k__Bacteria|p__Actinobacteria|c__Actinobacteria|o__Actinomycetales|f__Actinomycetaceae|g__Actinobaculum	0.000464329	0.000691974	0.57557	0.716246	0.881205	32	728	12	140	4.21053	7.89474	0.0697369	0.185759	up	up
k__Bacteria|p__Actinobacteria|c__Actinobacteria|o__Actinomycetales|f__Actinomycetaceae|g__Actinobaculum|s__Actinobaculum_sp_oral_taxon_183	0.000464329	0.000691974	0.57557	0.716246	0.881205	32	728	12	140	4.21053	7.89474	0.0697369	0.185759	up	up
k__Bacteria|p__Actinobacteria|c__Actinobacteria|o__Actinomycetales|f__Actinomycetaceae|g__Actinomyces	0.000578092	0.00126237	1.12676	0.616735	0.855569	59	701	11	141	7.76316	7.23684	1	1	up	down
k__Bacteria|p__Actinobacteria|c__Actinobacteria|o__Bifidobacteriales	0.951842	0.590819	-0.688005	0.145013	0.50956	730	30	137	15	96.0526	90.1316	0.00499962	0.0264015	down	SIGDOWN
k__Bacteria|p__Actinobacteria|c__Actinobacteria|o__Bifidobacteriales|f__Bifidobacteriaceae	0.951842	0.590819	-0.688005	0.145013	0.50956	730	30	137	15	96.0526	90.1316	0.00499962	0.0264015	down	SIGDOWN
k__Bacteria|p__Actinobacteria|c__Actinobacteria|o__Bifidobacteriales|f__Bifidobacteriaceae|g__Bifidobacterium	0.951763	0.590718	-0.688133	0.144892	0.50956	730	30	137	15	96.0526	90.1316	0.00499962	0.0264015	down	SIGDOWN
k__Bacteria|p__Actinobacteria|c__Actinobacteria|o__Bifidobacteriales|f__Bifidobacteriaceae|g__Bifidobacterium|s__Bifidobacterium_adolescentis	0.571794	0.393788	-0.538075	0.463235	0.736492	647	113	97	55	85.1316	63.8158	7.65428e-09	2.55993e-07	down	SIGDOWN
k__Bacteria|p__Actinobacteria|c__Actinobacteria|o__Bifidobacteriales|f__Bifidobacteriaceae|g__Bifidobacterium|s__Bifidobacterium_bifidum	0.10437	0.0774793	-0.429819	0.380671	0.686177	282	478	35	117	37.1053	23.0263	0.000625552	0.00459247	down	SIGDOWN
k__Bacteria|p__Actinobacteria|c__Actinobacteria|o__Bifidobacteriales|f__Bifidobacteriaceae|g__Bifidobacterium|s__Bifidobacterium_catenulatum	Insufficient data (<10 in one or both groups)					222	538	9	143	29.2105	5.92105	0.000299746	0.00309723	.	SIGDOWN
k__Bacteria|p__Actinobacteria|c__Actinobacteria|o__Bifidobacteriales|f__Bifidobacteriaceae|g__Bifidobacterium|s__Bifidobacterium_dentium	0.00153296	0.00372776	1.28199	0.231578	0.602573	30	730	13	139	3.94737	8.55263	0.15037	0.330375	up	up
k__Bacteria|p__Actinobacteria|c__Actinobacteria|o__Bifidobacteriales|f__Bifidobacteriaceae|g__Bifidobacterium|s__Bifidobacterium_longum	0.210151	0.0923772	-1.18582	0.0417624	0.340498	692	68	116	36	91.0526	76.3158	0.00432165	0.0245437	down	SIGDOWN
k__Bacteria|p__Actinobacteria|c__Actinobacteria|o__Bifidobacteriales|f__Bifidobacteriaceae|g__Bifidobacterium|s__Bifidobacterium_pseudocatenulatum	0.0203956	0.0165262	-0.303507	0.972216	0.982633	145	615	30	122	19.0789	19.7368	1	1	down	up
k__Bacteria|p__Actinobacteria|c__Actinobacteria|o__Micrococcales	0.00119993	0.000834145	-0.524586	0.830054	0.912122	142	618	32	120	18.6842	21.0526	1	1	down	up
k__Bacteria|p__Actinobacteria|c__Actinobacteria|o__Micrococcales|f__Micrococcaceae	0.00119993	0.000834145	-0.524586	0.830054	0.912122	142	618	32	120	18.6842	21.0526	1	1	down	up
k__Bacteria|p__Actinobacteria|c__Actinobacteria|o__Micrococcales|f__Micrococcaceae|g__Rothia	0.00119993	0.000619868	-0.952921	0.54612	0.809172	142	618	31	121	18.6842	20.3947	1	1	down	up
k__Bacteria|p__Actinobacteria|c__Actinobacteria|o__Micrococcales|f__Micrococcaceae|g__Rothia|s__Rothia_mucilaginosa	0.00119795	0.000596053	-1.00705	0.538029	0.809172	141	619	30	122	18.5526	19.7368	1	1	down	up
k__Bacteria|p__Actinobacteria|c__Coriobacteriia	0.413873	0.438177	0.082327	0.807547	0.912122	757	3	151	1	99.6053	99.3421	1	1	up	down
k__Bacteria|p__Actinobacteria|c__Coriobacteriia|o__Coriobacteriales	0.371974	0.365804	-0.0241301	0.676203	0.881205	721	39	137	15	94.8684	90.1316	0.0345262	0.118095	down	down
k__Bacteria|p__Actinobacteria|c__Coriobacteriia|o__Coriobacteriales|f__Coriobacteriaceae	0.371535	0.3657	-0.0228394	0.677139	0.881205	720	40	137	15	94.7368	90.1316	0.0410783	0.137384	down	down
k__Bacteria|p__Actinobacteria|c__Coriobacteriia|o__Coriobacteriales|f__Coriobacteriaceae|g__Collinsella	0.367782	0.364738	-0.0119901	0.678833	0.881205	714	46	136	16	93.9474	89.4737	0.0585484	0.167811	down	down
k__Bacteria|p__Actinobacteria|c__Coriobacteriia|o__Coriobacteriales|f__Coriobacteriaceae|g__Collinsella|s__Collinsella_aerofaciens	0.360469	0.363502	0.0120866	0.749884	0.903052	706	54	136	16	92.8947	89.4737	1	1	up	down
k__Bacteria|p__Actinobacteria|c__Coriobacteriia|o__Coriobacteriales|f__Coriobacteriaceae|g__Collinsella|s__Collinsella_intestinalis	0.00581138	0.000327697	-4.14845	0.441598	0.722414	66	694	16	136	8.68421	10.5263	1	1	down	up
k__Bacteria|p__Actinobacteria|c__Coriobacteriia|o__Coriobacteriales|f__Coriobacteriaceae|g__Collinsella|s__Collinsella_stercoris	0.00150145	0.000908882	-0.72419	0.117174	0.454252	319	441	51	101	41.9737	33.5526	0.0514631	0.157835	down	down
k__Bacteria|p__Actinobacteria|c__Coriobacteriia|o__Coriobacteriales|f__Coriobacteriaceae|g__Enorma	0.00375342	0.000962039	-1.96404	0.923557	0.950424	83	677	13	139	10.9211	8.55263	1	1	down	down
k__Bacteria|p__Actinobacteria|c__Coriobacteriia|o__Eggerthellales	0.0418991	0.0723728	0.788529	0.363022	0.673605	660	100	137	15	86.8421	90.1316	1	1	up	up
k__Bacteria|p__Actinobacteria|c__Coriobacteriia|o__Eggerthellales|f__Eggerthellaceae	0.0418991	0.0723728	0.788529	0.363022	0.673605	660	100	137	15	86.8421	90.1316	1	1	up	up
k__Bacteria|p__Actinobacteria|c__Coriobacteriia|o__Eggerthellales|f__Eggerthellaceae|g__Adlercreutzia	0.00553109	0.00841678	0.605703	0.171169	0.55679	374	386	84	68	49.2105	55.2632	1	1	up	up
k__Bacteria|p__Actinobacteria|c__Coriobacteriia|o__Eggerthellales|f__Eggerthellaceae|g__Adlercreutzia|s__Adlercreutzia_equolifaciens	0.00553109	0.00841678	0.605703	0.171169	0.55679	374	386	84	68	49.2105	55.2632	1	1	up	up
k__Bacteria|p__Actinobacteria|c__Coriobacteriia|o__Eggerthellales|f__Eggerthellaceae|g__Asaccharobacter	0.00922759	0.0142774	0.629711	0.100474	0.418149	442	318	90	62	58.1579	59.2105	1	1	up	up
k__Bacteria|p__Actinobacteria|c__Coriobacteriia|o__Eggerthellales|f__Eggerthellaceae|g__Asaccharobacter|s__Asaccharobacter_celatus	0.00922759	0.0142774	0.629711	0.100474	0.418149	442	318	90	62	58.1579	59.2105	1	1	up	up
k__Bacteria|p__Actinobacteria|c__Coriobacteriia|o__Eggerthellales|f__Eggerthellaceae|g__Eggerthella	0.00628391	0.0290584	2.20922	0.0816944	0.405605	189	571	78	74	24.8684	51.3158	0.00107323	0.00702266	up	SIGUP
k__Bacteria|p__Actinobacteria|c__Coriobacteriia|o__Eggerthellales|f__Eggerthellaceae|g__Eggerthella|s__Eggerthella_lenta	0.00628391	0.0290584	2.20922	0.0816944	0.405605	189	571	78	74	24.8684	51.3158	0.00107323	0.00702266	up	SIGUP
k__Bacteria|p__Actinobacteria|c__Coriobacteriia|o__Eggerthellales|f__Eggerthellaceae|g__Gordonibacter	0.00394124	0.00788507	1.00047	0.300975	0.663506	300	460	86	66	39.4737	56.5789	0.125804	0.293542	up	up
k__Bacteria|p__Actinobacteria|c__Coriobacteriia|o__Eggerthellales|f__Eggerthellaceae|g__Gordonibacter|s__Gordonibacter_pamelaeae	0.00394124	0.00788507	1.00047	0.300975	0.663506	300	460	86	66	39.4737	56.5789	0.125804	0.293542	up	up
k__Bacteria|p__Actinobacteria|c__Coriobacteriia|o__Eggerthellales|f__Eggerthellaceae|g__Slackia	0.0168659	0.0124205	-0.441385	0.0732345	0.404044	255	505	37	115	33.5526	24.3421	1	1	down	down
k__Bacteria|p__Actinobacteria|c__Coriobacteriia|o__Eggerthellales|f__Eggerthellaceae|g__Slackia|s__Slackia_isoflavoniconvertens	0.0168659	0.0124205	-0.441385	0.0732345	0.404044	255	505	37	115	33.5526	24.3421	1	1	down	down
k__Bacteria|p__Bacteroidetes	24.5238	25.2525	0.0422391	0.343355	0.673605	760	0	152	0	100	100	1	1	up	same
k__Bacteria|p__Bacteroidetes|c__Bacteroidia	24.5238	25.2525	0.0422391	0.343355	0.673605	760	0	152	0	100	100	1	1	up	same
k__Bacteria|p__Bacteroidetes|c__Bacteroidia|o__Bacteroidales	24.5238	25.2525	0.0422391	0.343355	0.673605	760	0	152	0	100	100	1	1	up	same
k__Bacteria|p__Bacteroidetes|c__Bacteroidia|o__Bacteroidales|f__Bacteroidaceae	8.56196	10.3897	0.279141	0.298902	0.663506	759	1	152	0	99.8684	100	1	1	up	up
k__Bacteria|p__Bacteroidetes|c__Bacteroidia|o__Bacteroidales|f__Bacteroidaceae|g__Bacteroides	8.56196	10.3897	0.279141	0.298902	0.663506	759	1	152	0	99.8684	100	1	1	up	up
k__Bacteria|p__Bacteroidetes|c__Bacteroidia|o__Bacteroidales|f__Bacteroidaceae|g__Bacteroides|s__Bacteroides_caccae	0.283676	0.26332	-0.107427	0.958727	0.97597	605	155	111	41	79.6053	73.0263	0.0778352	0.198546	down	down
k__Bacteria|p__Bacteroidetes|c__Bacteroidia|o__Bacteroidales|f__Bacteroidaceae|g__Bacteroides|s__Bacteroides_cellulosilyticus	0.121897	0.542345	2.15355	0.0121811	0.164155	274	486	63	89	36.0526	41.4474	1	1	up	up
k__Bacteria|p__Bacteroidetes|c__Bacteroidia|o__Bacteroidales|f__Bacteroidaceae|g__Bacteroides|s__Bacteroides_clarus	0.0406911	0.105514	1.37465	0.371656	0.674223	130	630	36	116	17.1053	23.6842	0.0619153	0.174173	up	up
k__Bacteria|p__Bacteroidetes|c__Bacteroidia|o__Bacteroidales|f__Bacteroidaceae|g__Bacteroides|s__Bacteroides_coprocola	0.0725783	0.0410399	-0.822511	0.362279	0.673605	111	649	13	139	14.6053	8.55263	0.0366923	0.124094	down	down
k__Bacteria|p__Bacteroidetes|c__Bacteroidia|o__Bacteroidales|f__Bacteroidaceae|g__Bacteroides|s__Bacteroides_coprophilus	Insufficient data (<10 in one or both groups)					52	708	7	145	6.84211	4.60526	1	1	.	down
k__Bacteria|p__Bacteroidetes|c__Bacteroidia|o__Bacteroidales|f__Bacteroidaceae|g__Bacteroides|s__Bacteroides_dorei	0.679014	1.07778	0.666552	0.0959053	0.415513	549	211	128	24	72.2368	84.2105	0.00130595	0.00836361	up	SIGUP
k__Bacteria|p__Bacteroidetes|c__Bacteroidia|o__Bacteroidales|f__Bacteroidaceae|g__Bacteroides|s__Bacteroides_eggerthii	0.245976	0.277252	0.172676	0.910167	0.943506	209	551	40	112	27.5	26.3158	1	1	up	down
k__Bacteria|p__Bacteroidetes|c__Bacteroidia|o__Bacteroidales|f__Bacteroidaceae|g__Bacteroides|s__Bacteroides_faecis	0.0498743	0.115348	1.20963	0.095887	0.415513	114	646	20	132	15	13.1579	1	1	up	down
k__Bacteria|p__Bacteroidetes|c__Bacteroidia|o__Bacteroidales|f__Bacteroidaceae|g__Bacteroides|s__Bacteroides_faecis_CAG_32	Insufficient data (<10 in one or both groups)					53	707	7	145	6.97368	4.60526	1	1	.	down
k__Bacteria|p__Bacteroidetes|c__Bacteroidia|o__Bacteroidales|f__Bacteroidaceae|g__Bacteroides|s__Bacteroides_finegoldii	0.0318199	0.0239187	-0.411792	0.314003	0.669738	156	604	21	131	20.5263	13.8158	0.0482473	0.154494	down	down
k__Bacteria|p__Bacteroidetes|c__Bacteroidia|o__Bacteroidales|f__Bacteroidaceae|g__Bacteroides|s__Bacteroides_fragilis	0.120611	0.290452	1.26794	0.00143339	0.0270433	323	437	79	73	42.5	51.9737	1	1	SIGUP	up
k__Bacteria|p__Bacteroidetes|c__Bacteroidia|o__Bacteroidales|f__Bacteroidaceae|g__Bacteroides|s__Bacteroides_galacturonicus	Insufficient data (<10 in one or both groups)					61	699	7	145	8.02632	4.60526	0.0102129	0.0458819	.	SIGDOWN
k__Bacteria|p__Bacteroidetes|c__Bacteroidia|o__Bacteroidales|f__Bacteroidaceae|g__Bacteroides|s__Bacteroides_intestinalis	0.0672518	0.150629	1.16335	0.519779	0.799442	137	623	24	128	18.0263	15.7895	1	1	up	down
k__Bacteria|p__Bacteroidetes|c__Bacteroidia|o__Bacteroidales|f__Bacteroidaceae|g__Bacteroides|s__Bacteroides_massiliensis	0.119082	0.160388	0.429609	0.406374	0.715937	320	440	50	102	42.1053	32.8947	0.032976	0.116774	up	down
k__Bacteria|p__Bacteroidetes|c__Bacteroidia|o__Bacteroidales|f__Bacteroidaceae|g__Bacteroides|s__Bacteroides_ovatus	0.228979	0.640376	1.4837	4.1315e-05	0.00194869	660	100	128	24	86.8421	84.2105	1	1	SIGUP	down
k__Bacteria|p__Bacteroidetes|c__Bacteroidia|o__Bacteroidales|f__Bacteroidaceae|g__Bacteroides|s__Bacteroides_plebeius	0.308708	0.158435	-0.962353	0.689069	0.881205	170	590	14	138	22.3684	9.21053	0.042392	0.138696	down	down
k__Bacteria|p__Bacteroidetes|c__Bacteroidia|o__Bacteroidales|f__Bacteroidaceae|g__Bacteroides|s__Bacteroides_salyersiae	0.0329054	0.0263833	-0.3187	0.233834	0.602573	157	603	28	124	20.6579	18.4211	1	1	down	down
k__Bacteria|p__Bacteroidetes|c__Bacteroidia|o__Bacteroidales|f__Bacteroidaceae|g__Bacteroides|s__Bacteroides_sp_CAG_144	0.128435	0.0452512	-1.50501	0.0421322	0.340498	215	545	24	128	28.2895	15.7895	0.000834875	0.00598327	down	SIGDOWN
k__Bacteria|p__Bacteroidetes|c__Bacteroidia|o__Bacteroidales|f__Bacteroidaceae|g__Bacteroides|s__Bacteroides_stercoris	0.64521	0.559166	-0.206492	0.536461	0.809172	419	341	71	81	55.1316	46.7105	0.0725186	0.18981	down	down
k__Bacteria|p__Bacteroidetes|c__Bacteroidia|o__Bacteroidales|f__Bacteroidaceae|g__Bacteroides|s__Bacteroides_thetaiotaomicron	0.139672	0.253212	0.858302	0.00269958	0.0477489	621	139	118	34	81.7105	77.6316	1	1	SIGUP	down
k__Bacteria|p__Bacteroidetes|c__Bacteroidia|o__Bacteroidales|f__Bacteroidaceae|g__Bacteroides|s__Bacteroides_uniformis	2.82274	2.74752	-0.0389649	0.332962	0.673605	754	6	150	2	99.2105	98.6842	1	1	down	down
k__Bacteria|p__Bacteroidetes|c__Bacteroidia|o__Bacteroidales|f__Bacteroidaceae|g__Bacteroides|s__Bacteroides_vulgatus	2.19778	2.57027	0.225869	0.476391	0.748993	727	33	145	7	95.6579	95.3947	1	1	up	down
k__Bacteria|p__Bacteroidetes|c__Bacteroidia|o__Bacteroidales|f__Bacteroidaceae|g__Bacteroides|s__Bacteroides_xylanisolvens	0.0941224	0.260561	1.46901	6.52019e-06	0.000487943	505	255	95	57	66.4474	62.5	1	1	SIGUP	down
k__Bacteria|p__Bacteroidetes|c__Bacteroidia|o__Bacteroidales|f__Barnesiellaceae	0.447885	0.33847	-0.4041	0.19542	0.579077	689	71	125	27	90.6579	82.2368	0.00397504	0.0230094	down	SIGDOWN
k__Bacteria|p__Bacteroidetes|c__Bacteroidia|o__Bacteroidales|f__Barnesiellaceae|g__Barnesiella	0.425663	0.324355	-0.392136	0.234216	0.602573	662	98	116	36	87.1053	76.3158	1	1	down	down
k__Bacteria|p__Bacteroidetes|c__Bacteroidia|o__Bacteroidales|f__Barnesiellaceae|g__Barnesiella|s__Barnesiella_intestinihominis	0.42227	0.324355	-0.380591	0.297505	0.663506	660	100	116	36	86.8421	76.3158	1	1	down	down
k__Bacteria|p__Bacteroidetes|c__Bacteroidia|o__Bacteroidales|f__Barnesiellaceae|g__Coprobacter	0.0222221	0.0141146	-0.654809	0.283185	0.658354	436	324	61	91	57.3684	40.1316	9.96744e-05	0.00123717	down	SIGDOWN
k__Bacteria|p__Bacteroidetes|c__Bacteroidia|o__Bacteroidales|f__Barnesiellaceae|g__Coprobacter|s__Coprobacter_fastidiosus	0.0188909	0.0113307	-0.737456	0.255196	0.644826	353	407	44	108	46.4474	28.9474	5.30537e-05	0.000725872	down	SIGDOWN
k__Bacteria|p__Bacteroidetes|c__Bacteroidia|o__Bacteroidales|f__Barnesiellaceae|g__Coprobacter|s__Coprobacter_secundus	0.00333129	0.00278388	-0.258983	0.803055	0.912122	190	570	33	119	25	21.7105	1	1	down	down
k__Bacteria|p__Bacteroidetes|c__Bacteroidia|o__Bacteroidales|f__Odoribacteraceae	0.315406	0.357254	0.179737	0.507047	0.784122	738	22	140	12	97.1053	92.1053	0.00725671	0.0341292	up	SIGDOWN
k__Bacteria|p__Bacteroidetes|c__Bacteroidia|o__Bacteroidales|f__Odoribacteraceae|g__Butyricimonas	0.0277465	0.0273347	-0.021571	0.397678	0.709049	401	359	68	84	52.7632	44.7368	0.0706333	0.186497	down	down
k__Bacteria|p__Bacteroidetes|c__Bacteroidia|o__Bacteroidales|f__Odoribacteraceae|g__Butyricimonas|s__Butyricimonas_synergistica	0.00717599	0.00639586	-0.16604	0.536026	0.809172	179	581	31	121	23.5526	20.3947	1	1	down	down
k__Bacteria|p__Bacteroidetes|c__Bacteroidia|o__Bacteroidales|f__Odoribacteraceae|g__Butyricimonas|s__Butyricimonas_virosa	0.0205705	0.0209386	0.0255912	0.494443	0.768832	376	384	64	88	49.4737	42.1053	0.0962532	0.241435	up	down
k__Bacteria|p__Bacteroidetes|c__Bacteroidia|o__Bacteroidales|f__Odoribacteraceae|g__Odoribacter	0.28766	0.329918	0.197746	0.37011	0.674223	728	32	135	17	95.7895	88.8158	0.00157532	0.00987859	up	SIGDOWN
k__Bacteria|p__Bacteroidetes|c__Bacteroidia|o__Bacteroidales|f__Odoribacteraceae|g__Odoribacter|s__Odoribacter_splanchnicus	0.287063	0.329684	0.199716	0.361859	0.673605	727	33	135	17	95.6579	88.8158	0.00206899	0.0127095	up	SIGDOWN
k__Bacteria|p__Bacteroidetes|c__Bacteroidia|o__Bacteroidales|f__Prevotellaceae	5.76163	4.51977	-0.350228	0.777917	0.91185	681	79	129	23	89.6053	84.8684	0.102728	0.255321	down	down
k__Bacteria|p__Bacteroidetes|c__Bacteroidia|o__Bacteroidales|f__Prevotellaceae|g__Paraprevotella	0.0718185	0.140109	0.964123	0.000236066	0.00513897	353	407	45	107	46.4474	29.6053	1	1	SIGUP	down
k__Bacteria|p__Bacteroidetes|c__Bacteroidia|o__Bacteroidales|f__Prevotellaceae|g__Paraprevotella|s__Paraprevotella_clara	0.00809424	0.0157153	0.957206	0.016018	0.191482	207	553	26	126	27.2368	17.1053	1	1	up	down
k__Bacteria|p__Bacteroidetes|c__Bacteroidia|o__Bacteroidales|f__Prevotellaceae|g__Paraprevotella|s__Paraprevotella_xylaniphila	0.0637245	0.124394	0.964994	0.000194606	0.00458945	353	407	45	107	46.4474	29.6053	1	1	SIGUP	down
k__Bacteria|p__Bacteroidetes|c__Bacteroidia|o__Bacteroidales|f__Prevotellaceae|g__Prevotella	5.68981	4.37966	-0.377562	0.722401	0.881205	643	117	127	25	84.6053	83.5526	1	1	down	down
k__Bacteria|p__Bacteroidetes|c__Bacteroidia|o__Bacteroidales|f__Prevotellaceae|g__Prevotella|s__Prevotella_copri	4.87635	3.67964	-0.406238	0.714213	0.881205	619	141	122	30	81.4474	80.2632	1	1	down	down
k__Bacteria|p__Bacteroidetes|c__Bacteroidia|o__Bacteroidales|f__Prevotellaceae|g__Prevotella|s__Prevotella_sp_CAG_279	Insufficient data (<10 in one or both groups)					98	662	8	144	12.8947	5.26316	1	1	.	down
k__Bacteria|p__Bacteroidetes|c__Bacteroidia|o__Bacteroidales|f__Prevotellaceae|g__Prevotella|s__Prevotella_sp_CAG_520	Insufficient data (<10 in one or both groups)					42	718	9	143	5.52632	5.92105	1	1	.	up
k__Bacteria|p__Bacteroidetes|c__Bacteroidia|o__Bacteroidales|f__Prevotellaceae|g__Prevotella|s__Prevotella_stercorea	Insufficient data (<10 in one or both groups)					44	716	9	143	5.78947	5.92105	1	1	.	up
k__Bacteria|p__Bacteroidetes|c__Bacteroidia|o__Bacteroidales|f__Rikenellaceae	8.65113	8.54334	-0.0180893	0.366556	0.673605	760	0	151	1	100	99.3421	1	1	down	down
k__Bacteria|p__Bacteroidetes|c__Bacteroidia|o__Bacteroidales|f__Rikenellaceae|g__Alistipes	8.64765	8.54334	-0.0175081	0.365563	0.673605	760	0	151	1	100	99.3421	1	1	down	down
k__Bacteria|p__Bacteroidetes|c__Bacteroidia|o__Bacteroidales|f__Rikenellaceae|g__Alistipes|s__Alistipes_finegoldii	1.3216	2.0165	0.60956	0.0862707	0.415513	755	5	145	7	99.3421	95.3947	0.00101007	0.00690978	up	SIGDOWN
k__Bacteria|p__Bacteroidetes|c__Bacteroidia|o__Bacteroidales|f__Rikenellaceae|g__Alistipes|s__Alistipes_indistinctus	0.162088	0.164087	0.0176827	0.649803	0.881205	529	231	87	65	69.6053	57.2368	1	1	up	down
k__Bacteria|p__Bacteroidetes|c__Bacteroidia|o__Bacteroidales|f__Rikenellaceae|g__Alistipes|s__Alistipes_inops	0.406668	0.528502	0.37806	0.839721	0.912122	268	492	44	108	35.2632	28.9474	0.0429116	0.138886	up	down
k__Bacteria|p__Bacteroidetes|c__Bacteroidia|o__Bacteroidales|f__Rikenellaceae|g__Alistipes|s__Alistipes_onderdonkii	0.0198177	0.0078248	-1.34066	0.704467	0.881205	116	644	16	136	15.2632	10.5263	1	1	down	down
k__Bacteria|p__Bacteroidetes|c__Bacteroidia|o__Bacteroidales|f__Rikenellaceae|g__Alistipes|s__Alistipes_putredinis	6.002	5.12421	-0.228113	0.586342	0.839702	751	9	149	3	98.8158	98.0263	1	1	down	down
k__Bacteria|p__Bacteroidetes|c__Bacteroidia|o__Bacteroidales|f__Rikenellaceae|g__Alistipes|s__Alistipes_shahii	0.565275	0.523668	-0.110298	0.275104	0.658354	694	66	135	17	91.3158	88.8158	1	1	down	down
k__Bacteria|p__Bacteroidetes|c__Bacteroidia|o__Bacteroidales|f__Rikenellaceae|g__Alistipes|s__Alistipes_sp_An31A	0.158682	0.175565	0.145864	0.147646	0.50956	60	700	11	141	7.89474	7.23684	0.132436	0.3043	up	down
k__Bacteria|p__Bacteroidetes|c__Bacteroidia|o__Bacteroidales|f__Tannerellaceae	0.78463	1.10345	0.491936	0.0715862	0.404044	735	25	143	9	96.7105	94.0789	0.141576	0.318018	up	down
k__Bacteria|p__Bacteroidetes|c__Bacteroidia|o__Bacteroidales|f__Tannerellaceae|g__Parabacteroides	0.784629	1.10345	0.491938	0.0715857	0.404044	735	25	143	9	96.7105	94.0789	0.141576	0.318018	up	down
k__Bacteria|p__Bacteroidetes|c__Bacteroidia|o__Bacteroidales|f__Tannerellaceae|g__Parabacteroides|s__Parabacteroides_distasonis	0.418425	0.635148	0.602124	0.096264	0.415513	711	49	139	13	93.5526	91.4474	1	1	up	down
k__Bacteria|p__Bacteroidetes|c__Bacteroidia|o__Bacteroidales|f__Tannerellaceae|g__Parabacteroides|s__Parabacteroides_goldsteinii	0.00701541	0.0117772	0.747402	0.608549	0.848372	88	672	22	130	11.5789	14.4737	1	1	up	up
k__Bacteria|p__Bacteroidetes|c__Bacteroidia|o__Bacteroidales|f__Tannerellaceae|g__Parabacteroides|s__Parabacteroides_johnsonii	0.0253768	0.0270888	0.0941835	0.719826	0.881205	89	671	14	138	11.7105	9.21053	1	1	up	down
k__Bacteria|p__Bacteroidetes|c__Bacteroidia|o__Bacteroidales|f__Tannerellaceae|g__Parabacteroides|s__Parabacteroides_merdae	0.323938	0.427154	0.39904	0.243491	0.620792	571	189	98	54	75.1316	64.4737	1	1	up	down
k__Bacteria|p__Firmicutes	6.47628	7.73448	0.256139	0.0805958	0.405605	760	0	152	0	100	100	1	1	up	same
k__Bacteria|p__Firmicutes|c__Bacilli	0.0186812	0.0235061	0.331452	0.176897	0.55974	376	384	91	61	49.4737	59.8684	1	1	up	up
k__Bacteria|p__Firmicutes|c__Bacilli|o__Lactobacillales	0.0184456	0.0235061	0.34976	0.169571	0.55679	370	390	91	61	48.6842	59.8684	1	1	up	up
k__Bacteria|p__Firmicutes|c__Bacilli|o__Lactobacillales|f__Enterococcaceae	Insufficient data (<10 in one or both groups)					8	752	22	130	1.05263	14.4737	0.000110976	0.00123717	.	SIGUP
k__Bacteria|p__Firmicutes|c__Bacilli|o__Lactobacillales|f__Enterococcaceae|g__Enterococcus	Insufficient data (<10 in one or both groups)					8	752	22	130	1.05263	14.4737	0.000110976	0.00123717	.	SIGUP
k__Bacteria|p__Firmicutes|c__Bacilli|o__Lactobacillales|f__Enterococcaceae|g__Enterococcus|s__Enterococcus_faecium	Insufficient data (<10 in one or both groups)					6	754	22	130	0.789474	14.4737	8.01266e-05	0.00104861	.	SIGUP
k__Bacteria|p__Firmicutes|c__Bacilli|o__Lactobacillales|f__Lactobacillaceae	0.00820354	0.00403362	-1.02417	0.316939	0.669738	197	563	36	116	25.9211	23.6842	1	1	down	down
k__Bacteria|p__Firmicutes|c__Bacilli|o__Lactobacillales|f__Lactobacillaceae|g__Lactobacillus	0.00819921	0.00403362	-1.02341	0.31712	0.669738	196	564	36	116	25.7895	23.6842	1	1	down	down
k__Bacteria|p__Firmicutes|c__Bacilli|o__Lactobacillales|f__Lactobacillaceae|g__Lactobacillus|s__Lactobacillus_delbrueckii	0.00634533	0.00235625	-1.4292	0.275958	0.658354	97	663	13	139	12.7632	8.55263	0.130566	0.302311	down	down
k__Bacteria|p__Firmicutes|c__Bacilli|o__Lactobacillales|f__Lactobacillaceae|g__Lactobacillus|s__Lactobacillus_rogosae	0.000409368	0.000487039	0.250639	0.541276	0.809172	73	687	13	139	9.60526	8.55263	1	1	up	down
k__Bacteria|p__Firmicutes|c__Bacilli|o__Lactobacillales|f__Streptococcaceae	0.0100237	0.0121528	0.277864	0.088645	0.415513	269	491	61	91	35.3947	40.1316	1	1	up	up
k__Bacteria|p__Firmicutes|c__Bacilli|o__Lactobacillales|f__Streptococcaceae|g__Streptococcus	0.0098633	0.0120791	0.292368	0.0810026	0.405605	269	491	60	92	35.3947	39.4737	1	1	up	up
k__Bacteria|p__Firmicutes|c__Bacilli|o__Lactobacillales|f__Streptococcaceae|g__Streptococcus|s__Streptococcus_parasanguinis	0.00138989	0.00293322	1.07751	0.178973	0.55974	90	670	25	127	11.8421	16.4474	1	1	up	up
k__Bacteria|p__Firmicutes|c__Bacilli|o__Lactobacillales|f__Streptococcaceae|g__Streptococcus|s__Streptococcus_salivarius	0.00142992	0.00126158	-0.180705	0.450669	0.724656	115	645	24	128	15.1316	15.7895	1	1	down	up
k__Bacteria|p__Firmicutes|c__Bacilli|o__Lactobacillales|f__Streptococcaceae|g__Streptococcus|s__Streptococcus_thermophilus	0.00633091	0.00744178	0.233235	0.138186	0.50956	180	580	33	119	23.6842	21.7105	1	1	up	down
k__Bacteria|p__Firmicutes|c__Clostridia	5.71857	6.92181	0.275495	0.106639	0.425053	760	0	152	0	100	100	1	1	up	same
k__Bacteria|p__Firmicutes|c__Clostridia|o__Clostridiales	5.71854	6.92173	0.275487	0.106608	0.425053	760	0	152	0	100	100	1	1	up	same
k__Bacteria|p__Firmicutes|c__Clostridia|o__Clostridiales|f__Clostridiaceae	0.0683541	0.0939042	0.458162	0.83431	0.912122	483	277	126	26	63.5526	82.8947	0.062952	0.174907	up	up
k__Bacteria|p__Firmicutes|c__Clostridia|o__Clostridiales|f__Clostridiaceae|g__Clostridium	0.0678799	0.0920562	0.439531	0.86082	0.915835	465	295	122	30	61.1842	80.2632	0.0532493	0.157835	up	up
k__Bacteria|p__Firmicutes|c__Clostridia|o__Clostridiales|f__Clostridiaceae|g__Clostridium|s__Clostridium_sp_CAG_167	0.0165389	0.0225853	0.449519	0.221833	0.602573	270	490	51	101	35.5263	33.5526	1	1	up	down
k__Bacteria|p__Firmicutes|c__Clostridia|o__Clostridiales|f__Clostridiaceae|g__Clostridium|s__Clostridium_sp_CAG_253	0.00128859	0.00618092	2.26203	0.000630298	0.012741	50	710	29	123	6.57895	19.0789	0.00610251	0.0316699	SIGUP	SIGUP
k__Bacteria|p__Firmicutes|c__Clostridia|o__Clostridiales|f__Clostridiaceae|g__Clostridium|s__Clostridium_sp_CAG_58	0.00718039	0.0161238	1.16706	0.109568	0.430662	219	541	70	82	28.8158	46.0526	1	1	up	up
k__Bacteria|p__Firmicutes|c__Clostridia|o__Clostridiales|f__Clostridiaceae|g__Hungatella	0.000456211	0.00103539	1.18241	0.304791	0.663506	38	722	17	135	5	11.1842	0.00697772	0.033338	up	SIGUP
k__Bacteria|p__Firmicutes|c__Clostridia|o__Clostridiales|f__Clostridiaceae|g__Hungatella|s__Hungatella_hathewayi	0.000456211	0.00103539	1.18241	0.304791	0.663506	38	722	17	135	5	11.1842	0.00697772	0.033338	up	SIGUP
k__Bacteria|p__Firmicutes|c__Clostridia|o__Clostridiales|f__Clostridiales_unclassified	0.0704453	0.144354	1.03504	0.16285	0.555261	687	73	146	6	90.3947	96.0526	1	1	up	up
k__Bacteria|p__Firmicutes|c__Clostridia|o__Clostridiales|f__Clostridiales_unclassified|g__Intestinimonas	0.0391876	0.103838	1.40587	0.0691034	0.404044	537	223	125	27	70.6579	82.2368	1	1	up	up
k__Bacteria|p__Firmicutes|c__Clostridia|o__Clostridiales|f__Clostridiales_unclassified|g__Intestinimonas|s__Intestinimonas_butyriciproducens	0.0391876	0.103838	1.40587	0.0691034	0.404044	537	223	125	27	70.6579	82.2368	1	1	up	up
k__Bacteria|p__Firmicutes|c__Clostridia|o__Clostridiales|f__Clostridiales_unclassified|g__Lawsonibacter	0.0286784	0.038233	0.414853	0.281324	0.658354	581	179	126	26	76.4474	82.8947	1	1	up	up
k__Bacteria|p__Firmicutes|c__Clostridia|o__Clostridiales|f__Clostridiales_unclassified|g__Lawsonibacter|s__Lawsonibacter_asaccharolyticus	0.0286784	0.038233	0.414853	0.281324	0.658354	581	179	126	26	76.4474	82.8947	1	1	up	up
k__Bacteria|p__Firmicutes|c__Clostridia|o__Clostridiales|f__Eubacteriaceae	0.291263	0.310297	0.0913263	0.735422	0.889421	720	40	149	3	94.7368	98.0263	1	1	up	up
k__Bacteria|p__Firmicutes|c__Clostridia|o__Clostridiales|f__Eubacteriaceae|g__Eubacterium	0.291263	0.310297	0.0913263	0.735422	0.889421	720	40	149	3	94.7368	98.0263	1	1	up	up
k__Bacteria|p__Firmicutes|c__Clostridia|o__Clostridiales|f__Eubacteriaceae|g__Eubacterium|s__Eubacterium_eligens	0.0836777	0.120906	0.530965	0.996417	0.999818	604	156	134	18	79.4737	88.1579	1	1	up	up
k__Bacteria|p__Firmicutes|c__Clostridia|o__Clostridiales|f__Eubacteriaceae|g__Eubacterium|s__Eubacterium_hallii	0.00348424	0.00383921	0.139967	0.967147	0.981013	310	450	59	93	40.7895	38.8158	1	1	up	down
k__Bacteria|p__Firmicutes|c__Clostridia|o__Clostridiales|f__Eubacteriaceae|g__Eubacterium|s__Eubacterium_ramulus	0.00236578	0.00214362	-0.142266	0.283805	0.658354	193	567	52	100	25.3947	34.2105	1	1	down	up
k__Bacteria|p__Firmicutes|c__Clostridia|o__Clostridiales|f__Eubacteriaceae|g__Eubacterium|s__Eubacterium_sp_CAG_180	0.15907	0.121305	-0.391025	0.999491	0.999818	240	520	54	98	31.5789	35.5263	1	1	down	up
k__Bacteria|p__Firmicutes|c__Clostridia|o__Clostridiales|f__Eubacteriaceae|g__Eubacterium|s__Eubacterium_sp_CAG_251	0.0145191	0.00755296	-0.942841	0.277373	0.658354	152	608	27	125	20	17.7632	1	1	down	down
k__Bacteria|p__Firmicutes|c__Clostridia|o__Clostridiales|f__Eubacteriaceae|g__Eubacterium|s__Eubacterium_sp_CAG_38	0.0230047	0.0516516	1.16688	0.00334917	0.0557538	365	395	89	63	48.0263	58.5526	0.0154901	0.060552	up	up
k__Bacteria|p__Firmicutes|c__Clostridia|o__Clostridiales|f__Eubacteriaceae|g__Eubacterium|s__Eubacterium_ventriosum	0.00406433	0.00250612	-0.697563	0.867381	0.919359	217	543	36	116	28.5526	23.6842	1	1	down	down
k__Bacteria|p__Firmicutes|c__Clostridia|o__Clostridiales|f__Lachnospiraceae	1.49978	2.08458	0.475002	0.0309169	0.312482	759	1	152	0	99.8684	100	1	1	up	up
k__Bacteria|p__Firmicutes|c__Clostridia|o__Clostridiales|f__Lachnospiraceae|g__Anaerostipes	0.0136279	0.0238218	0.805722	0.062195	0.400027	442	318	95	57	58.1579	62.5	1	1	up	up
k__Bacteria|p__Firmicutes|c__Clostridia|o__Clostridiales|f__Lachnospiraceae|g__Anaerostipes|s__Anaerostipes_hadrus	0.0136279	0.0238218	0.805722	0.062195	0.400027	442	318	95	57	58.1579	62.5	1	1	up	up
k__Bacteria|p__Firmicutes|c__Clostridia|o__Clostridiales|f__Lachnospiraceae|g__Blautia	0.0355622	0.054476	0.615275	0.999818	0.999818	662	98	140	12	87.1053	92.1053	1	1	up	up
k__Bacteria|p__Firmicutes|c__Clostridia|o__Clostridiales|f__Lachnospiraceae|g__Blautia|s__Blautia_obeum	0.00547326	0.00973428	0.830673	0.277462	0.658354	313	447	88	64	41.1842	57.8947	0.116021	0.277161	up	up
k__Bacteria|p__Firmicutes|c__Clostridia|o__Clostridiales|f__Lachnospiraceae|g__Blautia|s__Blautia_wexlerae	0.0105829	0.00742072	-0.512104	0.0957066	0.415513	477	283	81	71	62.7632	53.2895	0.0299561	0.108636	down	down
k__Bacteria|p__Firmicutes|c__Clostridia|o__Clostridiales|f__Lachnospiraceae|g__Blautia|s__Ruminococcus_gnavus	0.00603234	0.011763	0.963469	0.784107	0.912122	79	681	31	121	10.3947	20.3947	0.0323539	0.115935	up	up
k__Bacteria|p__Firmicutes|c__Clostridia|o__Clostridiales|f__Lachnospiraceae|g__Blautia|s__Ruminococcus_torques	0.0131643	0.0255031	0.954044	0.0180393	0.204205	491	269	103	49	64.6053	67.7632	1	1	up	up
k__Bacteria|p__Firmicutes|c__Clostridia|o__Clostridiales|f__Lachnospiraceae|g__Butyrivibrio	0.171681	0.132464	-0.374133	0.347433	0.673605	122	638	15	137	16.0526	9.86842	0.0416778	0.137857	down	down
k__Bacteria|p__Firmicutes|c__Clostridia|o__Clostridiales|f__Lachnospiraceae|g__Butyrivibrio|s__Butyrivibrio_crossotus	0.162567	0.0932418	-0.801989	0.17034	0.55679	106	654	13	139	13.9474	8.55263	0.0590964	0.167811	down	down
k__Bacteria|p__Firmicutes|c__Clostridia|o__Clostridiales|f__Lachnospiraceae|g__Coprococcus	0.0796595	0.0505024	-0.657495	0.00519381	0.0773604	670	90	124	28	88.1579	81.5789	0.0341997	0.118095	down	down
k__Bacteria|p__Firmicutes|c__Clostridia|o__Clostridiales|f__Lachnospiraceae|g__Coprococcus|s__Coprococcus_catus	0.00512514	0.00788763	0.621999	0.0303884	0.312482	402	358	93	59	52.8947	61.1842	1	1	up	up
k__Bacteria|p__Firmicutes|c__Clostridia|o__Clostridiales|f__Lachnospiraceae|g__Coprococcus|s__Coprococcus_comes	0.0187622	0.0143074	-0.391071	0.35371	0.673605	596	164	105	47	78.4211	69.0789	0.0175242	0.0676256	down	down
k__Bacteria|p__Firmicutes|c__Clostridia|o__Clostridiales|f__Lachnospiraceae|g__Coprococcus|s__Coprococcus_eutactus	0.0557721	0.0283068	-0.978394	0.00361712	0.0568692	369	391	38	114	48.5526	25	4.66141e-08	1.09517e-06	down	SIGDOWN
k__Bacteria|p__Firmicutes|c__Clostridia|o__Clostridiales|f__Lachnospiraceae|g__Dorea	0.0217198	0.0210212	-0.0471634	0.879578	0.925356	617	143	120	32	81.1842	78.9474	1	1	down	down
k__Bacteria|p__Firmicutes|c__Clostridia|o__Clostridiales|f__Lachnospiraceae|g__Dorea|s__Dorea_formicigenerans	0.00413305	0.00564579	0.449968	0.661006	0.881205	312	448	77	75	41.0526	50.6579	1	1	up	up
k__Bacteria|p__Firmicutes|c__Clostridia|o__Clostridiales|f__Lachnospiraceae|g__Dorea|s__Dorea_longicatena	0.0175739	0.0153341	-0.196691	0.714422	0.881205	597	163	109	43	78.5526	71.7105	1	1	down	down
k__Bacteria|p__Firmicutes|c__Clostridia|o__Clostridiales|f__Lachnospiraceae|g__Eisenbergiella	0.000880855	0.011442	3.6993	6.78407e-05	0.00239987	48	712	60	92	6.31579	39.4737	2.87972e-08	7.87997e-07	SIGUP	SIGUP
k__Bacteria|p__Firmicutes|c__Clostridia|o__Clostridiales|f__Lachnospiraceae|g__Eisenbergiella|s__Eisenbergiella_massiliensis	0.000249592	0.00553191	4.47013	0.0396604	0.340498	22	738	24	128	2.89474	15.7895	0.00633941	0.0323418	up	SIGUP
k__Bacteria|p__Firmicutes|c__Clostridia|o__Clostridiales|f__Lachnospiraceae|g__Eisenbergiella|s__Eisenbergiella_tayi	0.000631276	0.00591013	3.22685	6.38131e-05	0.00239987	32	728	48	104	4.21053	31.5789	7.617e-07	1.52848e-05	SIGUP	SIGUP
k__Bacteria|p__Firmicutes|c__Clostridia|o__Clostridiales|f__Lachnospiraceae|g__Fusicatenibacter	0.210368	0.223795	0.0892647	0.328268	0.673187	735	25	147	5	96.7105	96.7105	1	1	up	same
k__Bacteria|p__Firmicutes|c__Clostridia|o__Clostridiales|f__Lachnospiraceae|g__Fusicatenibacter|s__Fusicatenibacter_saccharivorans	0.210368	0.223795	0.0892647	0.328268	0.673187	735	25	147	5	96.7105	96.7105	1	1	up	same
k__Bacteria|p__Firmicutes|c__Clostridia|o__Clostridiales|f__Lachnospiraceae|g__Lachnoclostridium	0.0037712	0.0157999	2.06682	0.313521	0.669738	157	603	66	86	20.6579	43.4211	1.37805e-08	4.14793e-07	up	SIGUP
k__Bacteria|p__Firmicutes|c__Clostridia|o__Clostridiales|f__Lachnospiraceae|g__Lachnoclostridium|s__Clostridium_asparagiforme	0.000356013	0.00451303	3.66409	0.00910745	0.12887	35	725	26	126	4.60526	17.1053	0.0153334	0.060552	up	up
k__Bacteria|p__Firmicutes|c__Clostridia|o__Clostridiales|f__Lachnospiraceae|g__Lachnoclostridium|s__Clostridium_citroniae	0.00031	0.000740461	1.25615	0.770487	0.91185	40	720	16	136	5.26316	10.5263	0.0213936	0.0815123	up	up
k__Bacteria|p__Firmicutes|c__Clostridia|o__Clostridiales|f__Lachnospiraceae|g__Lachnoclostridium|s__Clostridium_lavalense	0.000795211	0.00608421	2.93566	0.673959	0.881205	46	714	24	128	6.05263	15.7895	0.00017307	0.0018605	up	SIGUP
k__Bacteria|p__Firmicutes|c__Clostridia|o__Clostridiales|f__Lachnospiraceae|g__Lachnoclostridium|s__Clostridium_symbiosum	0.000558224	0.00209572	1.90853	0.801923	0.912122	23	737	17	135	3.02632	11.1842	0.135448	0.308863	up	up
k__Bacteria|p__Firmicutes|c__Clostridia|o__Clostridiales|f__Lachnospiraceae|g__Lachnospira	0.0334662	0.0446339	0.415438	0.835387	0.912122	408	352	82	70	53.6842	53.9474	1	1	up	up
k__Bacteria|p__Firmicutes|c__Clostridia|o__Clostridiales|f__Lachnospiraceae|g__Lachnospira|s__Lachnospira_pectinoschiza	0.0334662	0.0446339	0.415438	0.835387	0.912122	408	352	82	70	53.6842	53.9474	1	1	up	up
k__Bacteria|p__Firmicutes|c__Clostridia|o__Clostridiales|f__Lachnospiraceae|g__Lachnospiraceae_unclassified	0.343375	0.417969	0.283612	0.352946	0.673605	700	60	137	15	92.1053	90.1316	1	1	up	down
k__Bacteria|p__Firmicutes|c__Clostridia|o__Clostridiales|f__Lachnospiraceae|g__Lachnospiraceae_unclassified|s__Eubacterium_rectale	0.343375	0.417969	0.283612	0.352946	0.673605	700	60	137	15	92.1053	90.1316	1	1	up	down
k__Bacteria|p__Firmicutes|c__Clostridia|o__Clostridiales|f__Lachnospiraceae|g__Roseburia	0.585128	1.08845	0.895445	6.89672e-06	0.000487943	750	10	152	0	98.6842	100	0.0554488	0.160482	SIGUP	up
k__Bacteria|p__Firmicutes|c__Clostridia|o__Clostridiales|f__Lachnospiraceae|g__Roseburia|s__Roseburia_faecis	0.276468	0.262594	-0.0742793	0.834428	0.912122	618	142	122	30	81.3158	80.2632	1	1	down	down
k__Bacteria|p__Firmicutes|c__Clostridia|o__Clostridiales|f__Lachnospiraceae|g__Roseburia|s__Roseburia_hominis	0.0943571	0.30405	1.68811	1.30454e-11	3.69184e-09	662	98	132	20	87.1053	86.8421	1	1	SIGUP	down
k__Bacteria|p__Firmicutes|c__Clostridia|o__Clostridiales|f__Lachnospiraceae|g__Roseburia|s__Roseburia_intestinalis	0.0967235	0.186484	0.947113	0.0929049	0.415513	481	279	100	52	63.2895	65.7895	0.120426	0.285419	up	up
k__Bacteria|p__Firmicutes|c__Clostridia|o__Clostridiales|f__Lachnospiraceae|g__Roseburia|s__Roseburia_inulinivorans	0.107466	0.281633	1.38993	8.6016e-05	0.00243425	614	146	131	21	80.7895	86.1842	1	1	SIGUP	up
k__Bacteria|p__Firmicutes|c__Clostridia|o__Clostridiales|f__Lachnospiraceae|g__Roseburia|s__Roseburia_sp_CAG_182	0.0072773	0.0474454	2.70479	2.14922e-06	0.000304114	179	581	66	86	23.5526	43.4211	1.1909e-06	2.12254e-05	SIGUP	SIGUP
k__Bacteria|p__Firmicutes|c__Clostridia|o__Clostridiales|f__Lachnospiraceae|g__Roseburia|s__Roseburia_sp_CAG_303	0.000879895	0.003235	1.87836	0.064259	0.404044	26	734	15	137	3.42105	9.86842	0.108722	0.263914	up	up
k__Bacteria|p__Firmicutes|c__Clostridia|o__Clostridiales|f__Lachnospiraceae|g__Roseburia|s__Roseburia_sp_CAG_309	Insufficient data (<10 in one or both groups)					105	655	3	149	13.8158	1.97368	1.19878e-06	2.12254e-05	.	SIGDOWN
k__Bacteria|p__Firmicutes|c__Clostridia|o__Clostridiales|f__Lachnospiraceae|g__Roseburia|s__Roseburia_sp_CAG_471	0.00121025	0.00288592	1.25373	0.0356792	0.340498	67	693	15	137	8.81579	9.86842	1	1	up	up
k__Bacteria|p__Firmicutes|c__Clostridia|o__Clostridiales|f__Oscillospiraceae	1.18626	1.46216	0.301688	0.0162388	0.191482	722	38	135	17	95	88.8158	0.00697772	0.033338	up	SIGDOWN
k__Bacteria|p__Firmicutes|c__Clostridia|o__Clostridiales|f__Oscillospiraceae|g__Oscillibacter	1.18626	1.46216	0.301688	0.0162388	0.191482	722	38	135	17	95	88.8158	0.00697772	0.033338	up	SIGDOWN
k__Bacteria|p__Firmicutes|c__Clostridia|o__Clostridiales|f__Oscillospiraceae|g__Oscillibacter|s__Oscillibacter_sp_57_20	1.05243	1.2626	0.262674	0.0433142	0.340498	699	61	129	23	91.9737	84.8684	0.00930504	0.0424366	up	SIGDOWN
k__Bacteria|p__Firmicutes|c__Clostridia|o__Clostridiales|f__Oscillospiraceae|g__Oscillibacter|s__Oscillibacter_sp_CAG_241	0.133387	0.198478	0.573359	0.0547301	0.368776	620	140	108	44	81.5789	71.0526	1	1	up	down
k__Bacteria|p__Firmicutes|c__Clostridia|o__Clostridiales|f__Oscillospiraceae|g__Oscillibacter|s__Oscillibacter_sp_PC13	0.000439842	0.00108566	1.30351	0.0452418	0.346038	104	656	22	130	13.6842	14.4737	1	1	up	up
k__Bacteria|p__Firmicutes|c__Clostridia|o__Clostridiales|f__Peptostreptococcaceae	Insufficient data (<10 in one or both groups)					53	707	9	143	6.97368	5.92105	1	1	.	down
k__Bacteria|p__Firmicutes|c__Clostridia|o__Clostridiales|f__Peptostreptococcaceae|g__Intestinibacter	Insufficient data (<10 in one or both groups)					53	707	9	143	6.97368	5.92105	1	1	.	down
k__Bacteria|p__Firmicutes|c__Clostridia|o__Clostridiales|f__Peptostreptococcaceae|g__Intestinibacter|s__Intestinibacter_bartlettii	Insufficient data (<10 in one or both groups)					53	707	9	143	6.97368	5.92105	1	1	.	down
k__Bacteria|p__Firmicutes|c__Clostridia|o__Clostridiales|f__Ruminococcaceae	2.602	2.82475	0.118503	0.39837	0.709049	760	0	152	0	100	100	1	1	up	same
k__Bacteria|p__Firmicutes|c__Clostridia|o__Clostridiales|f__Ruminococcaceae|g__Agathobaculum	0.0545194	0.0822709	0.593611	0.434647	0.722414	682	78	138	14	89.7368	90.7895	1	1	up	up
k__Bacteria|p__Firmicutes|c__Clostridia|o__Clostridiales|f__Ruminococcaceae|g__Agathobaculum|s__Agathobaculum_butyriciproducens	0.0545194	0.0822709	0.593611	0.434647	0.722414	682	78	138	14	89.7368	90.7895	1	1	up	up
k__Bacteria|p__Firmicutes|c__Clostridia|o__Clostridiales|f__Ruminococcaceae|g__Anaeromassilibacillus	0.0034853	0.00481645	0.466685	0.791637	0.912122	264	496	45	107	34.7368	29.6053	0.0231083	0.0855889	up	down
k__Bacteria|p__Firmicutes|c__Clostridia|o__Clostridiales|f__Ruminococcaceae|g__Anaeromassilibacillus|s__Anaeromassilibacillus_sp_An250	0.0034853	0.00481645	0.466685	0.791637	0.912122	264	496	45	107	34.7368	29.6053	0.0231083	0.0855889	up	down
k__Bacteria|p__Firmicutes|c__Clostridia|o__Clostridiales|f__Ruminococcaceae|g__Anaerotruncus	0.0919758	0.0989919	0.106056	0.902281	0.941259	196	564	80	72	25.7895	52.6316	2.20488e-10	1.65917e-08	up	SIGUP
k__Bacteria|p__Firmicutes|c__Clostridia|o__Clostridiales|f__Ruminococcaceae|g__Anaerotruncus|s__Anaerotruncus_colihominis	0.00137738	0.00758145	2.46055	8.24507e-05	0.00243425	150	610	70	82	19.7368	46.0526	0.000106728	0.00123717	SIGUP	SIGUP
k__Bacteria|p__Firmicutes|c__Clostridia|o__Clostridiales|f__Ruminococcaceae|g__Anaerotruncus|s__Anaerotruncus_sp_CAG_528	0.0905985	0.0914105	0.0128725	0.952521	0.973153	61	699	15	137	8.02632	9.86842	1	1	up	up
k__Bacteria|p__Firmicutes|c__Clostridia|o__Clostridiales|f__Ruminococcaceae|g__Faecalibacterium	1.76146	1.86734	0.0842137	0.440525	0.722414	759	1	152	0	99.8684	100	1	1	up	up
k__Bacteria|p__Firmicutes|c__Clostridia|o__Clostridiales|f__Ruminococcaceae|g__Faecalibacterium|s__Faecalibacterium_prausnitzii	1.76146	1.86734	0.0842137	0.440525	0.722414	759	1	152	0	99.8684	100	1	1	up	up
k__Bacteria|p__Firmicutes|c__Clostridia|o__Clostridiales|f__Ruminococcaceae|g__Flavonifractor	0.0862564	0.17597	1.02863	0.0776818	0.405605	610	150	138	14	80.2632	90.7895	0.000983306	0.00688314	up	SIGUP
k__Bacteria|p__Firmicutes|c__Clostridia|o__Clostridiales|f__Ruminococcaceae|g__Flavonifractor|s__Flavonifractor_plautii	0.0854468	0.175685	1.03989	0.0742414	0.404044	596	164	136	16	78.4211	89.4737	0.0897065	0.226905	up	up
k__Bacteria|p__Firmicutes|c__Clostridia|o__Clostridiales|f__Ruminococcaceae|g__Gemmiger	0.0366335	0.0562532	0.618771	0.147045	0.50956	711	49	142	10	93.5526	93.4211	1	1	up	down
k__Bacteria|p__Firmicutes|c__Clostridia|o__Clostridiales|f__Ruminococcaceae|g__Gemmiger|s__Gemmiger_formicilis	0.0365826	0.0562532	0.620775	0.146524	0.50956	711	49	142	10	93.5526	93.4211	1	1	up	down
k__Bacteria|p__Firmicutes|c__Clostridia|o__Clostridiales|f__Ruminococcaceae|g__Harryflintia	0.00040775	0.00180941	2.14976	0.054689	0.368776	45	715	20	132	5.92105	13.1579	0.0034269	0.0202255	up	SIGUP
k__Bacteria|p__Firmicutes|c__Clostridia|o__Clostridiales|f__Ruminococcaceae|g__Harryflintia|s__Harryflintia_acetispora	0.00040775	0.00180941	2.14976	0.054689	0.368776	45	715	20	132	5.92105	13.1579	0.0034269	0.0202255	up	SIGUP
k__Bacteria|p__Firmicutes|c__Clostridia|o__Clostridiales|f__Ruminococcaceae|g__Pseudoflavonifractor	0.00419084	0.011936	1.51001	0.775737	0.91185	156	604	26	126	20.5263	17.1053	1	1	up	down
k__Bacteria|p__Firmicutes|c__Clostridia|o__Clostridiales|f__Ruminococcaceae|g__Pseudoflavonifractor|s__Pseudoflavonifractor_capillosus	0.000481868	0.000586184	0.282715	0.48444	0.75744	68	692	17	135	8.94737	11.1842	1	1	up	up
k__Bacteria|p__Firmicutes|c__Clostridia|o__Clostridiales|f__Ruminococcaceae|g__Pseudoflavonifractor|s__Pseudoflavonifractor_sp_An184	0.00370899	0.0113497	1.61355	0.821148	0.912122	107	653	15	137	14.0789	9.86842	0.150041	0.330375	up	down
k__Bacteria|p__Firmicutes|c__Clostridia|o__Clostridiales|f__Ruminococcaceae|g__Ruminococcaceae_unclassified	0.205949	0.182181	-0.176915	0.0507339	0.368324	602	158	112	40	79.2105	73.6842	0.0151517	0.060552	down	down
k__Bacteria|p__Firmicutes|c__Clostridia|o__Clostridiales|f__Ruminococcaceae|g__Ruminococcaceae_unclassified|s__Clostridium_leptum	0.00331612	0.0112669	1.76452	0.0386653	0.340498	172	588	82	70	22.6316	53.9474	2.54879e-05	0.000365327	up	SIGUP
k__Bacteria|p__Firmicutes|c__Clostridia|o__Clostridiales|f__Ruminococcaceae|g__Ruminococcaceae_unclassified|s__Eubacterium_siraeum	0.197318	0.157477	-0.325378	0.0410917	0.340498	529	231	56	96	69.6053	36.8421	5.07425e-14	1.07173e-11	down	SIGDOWN
k__Bacteria|p__Firmicutes|c__Clostridia|o__Clostridiales|f__Ruminococcaceae|g__Ruminococcaceae_unclassified|s__Ruminococcaceae_bacterium_D5	0.00488253	0.0128435	1.39534	0.894356	0.937418	162	598	38	114	21.3158	25	1	1	up	up
k__Bacteria|p__Firmicutes|c__Clostridia|o__Clostridiales|f__Ruminococcaceae|g__Ruminococcus	0.289117	0.212813	-0.442067	0.470873	0.744453	711	49	133	19	93.5526	87.5	0.0151639	0.060552	down	down
k__Bacteria|p__Firmicutes|c__Clostridia|o__Clostridiales|f__Ruminococcaceae|g__Ruminococcus|s__Ruminococcus_bicirculans	0.0721566	0.0178285	-2.01695	0.0204807	0.222924	490	270	31	121	64.4737	20.3947	7.12115e-14	1.07173e-11	down	SIGDOWN
k__Bacteria|p__Firmicutes|c__Clostridia|o__Clostridiales|f__Ruminococcaceae|g__Ruminococcus|s__Ruminococcus_bromii	0.165273	0.163329	-0.017069	0.457355	0.731251	483	277	91	61	63.5526	59.8684	1	1	down	down
k__Bacteria|p__Firmicutes|c__Clostridia|o__Clostridiales|f__Ruminococcaceae|g__Ruminococcus|s__Ruminococcus_lactaris	0.0242119	0.0269575	0.15497	0.904673	0.941259	382	378	83	69	50.2632	54.6053	1	1	up	up
k__Bacteria|p__Firmicutes|c__Clostridia|o__Clostridiales|f__Ruminococcaceae|g__Ruminococcus|s__Ruminococcus_obeum_CAG_39	0.000305263	0.000277039	-0.139962	0.879451	0.925356	102	658	18	134	13.4211	11.8421	1	1	down	down
k__Bacteria|p__Firmicutes|c__Clostridia|o__Clostridiales|f__Ruminococcaceae|g__Ruminococcus|s__Ruminococcus_sp_CAG_330	Insufficient data (<10 in one or both groups)					77	683	2	150	10.1316	1.31579	0.111557	0.268629	.	down
k__Bacteria|p__Firmicutes|c__Clostridia|o__Clostridiales|f__Ruminococcaceae|g__Ruthenibacterium	0.0679166	0.130358	0.940641	0.322519	0.671124	707	53	148	4	93.0263	97.3684	1	1	up	up
k__Bacteria|p__Firmicutes|c__Clostridia|o__Clostridiales|f__Ruminococcaceae|g__Ruthenibacterium|s__Ruthenibacterium_lactatiformans	0.0679166	0.130358	0.940641	0.322519	0.671124	707	53	148	4	93.0263	97.3684	1	1	up	up
k__Bacteria|p__Firmicutes|c__Erysipelotrichia	0.00302834	0.00377711	0.318753	0.856043	0.914189	231	529	57	95	30.3947	37.5	1	1	up	up
k__Bacteria|p__Firmicutes|c__Erysipelotrichia|o__Erysipelotrichales	0.00302834	0.00377711	0.318753	0.856043	0.914189	231	529	57	95	30.3947	37.5	1	1	up	up
k__Bacteria|p__Firmicutes|c__Erysipelotrichia|o__Erysipelotrichales|f__Erysipelotrichaceae	0.00302834	0.00377711	0.318753	0.856043	0.914189	231	529	57	95	30.3947	37.5	1	1	up	up
k__Bacteria|p__Firmicutes|c__Erysipelotrichia|o__Erysipelotrichales|f__Erysipelotrichaceae|g__Holdemania	0.000675368	0.00142704	1.07928	0.0969041	0.415513	113	647	35	117	14.8684	23.0263	1	1	up	up
k__Bacteria|p__Firmicutes|c__Erysipelotrichia|o__Erysipelotrichales|f__Erysipelotrichaceae|g__Holdemania|s__Holdemania_filiformis	0.000675368	0.00142704	1.07928	0.0969041	0.415513	113	647	35	117	14.8684	23.0263	1	1	up	up
k__Bacteria|p__Firmicutes|c__Firmicutes_unclassified	0.465946	0.53697	0.204677	0.446722	0.722414	723	37	143	9	95.1316	94.0789	1	1	up	down
k__Bacteria|p__Firmicutes|c__Firmicutes_unclassified|o__Firmicutes_unclassified	0.465946	0.53697	0.204677	0.446722	0.722414	723	37	143	9	95.1316	94.0789	1	1	up	down
k__Bacteria|p__Firmicutes|c__Firmicutes_unclassified|o__Firmicutes_unclassified|f__Firmicutes_unclassified	0.465946	0.53697	0.204677	0.446722	0.722414	723	37	143	9	95.1316	94.0789	1	1	up	down
k__Bacteria|p__Firmicutes|c__Firmicutes_unclassified|o__Firmicutes_unclassified|f__Firmicutes_unclassified|g__Firmicutes_unclassified	0.465946	0.53697	0.204677	0.446722	0.722414	723	37	143	9	95.1316	94.0789	1	1	up	down
k__Bacteria|p__Firmicutes|c__Firmicutes_unclassified|o__Firmicutes_unclassified|f__Firmicutes_unclassified|g__Firmicutes_unclassified|s__Firmicutes_bacterium_CAG_110	0.13978	0.168489	0.269496	0.288225	0.663151	503	257	83	69	66.1842	54.6053	1	1	up	down
k__Bacteria|p__Firmicutes|c__Firmicutes_unclassified|o__Firmicutes_unclassified|f__Firmicutes_unclassified|g__Firmicutes_unclassified|s__Firmicutes_bacterium_CAG_170	0.0470429	0.0489168	0.0563513	0.942266	0.966164	259	501	25	127	34.0789	16.4474	0.000313753	0.00309723	up	SIGDOWN
k__Bacteria|p__Firmicutes|c__Firmicutes_unclassified|o__Firmicutes_unclassified|f__Firmicutes_unclassified|g__Firmicutes_unclassified|s__Firmicutes_bacterium_CAG_238	Insufficient data (<10 in one or both groups)					85	675	8	144	11.1842	5.26316	0.00488906	0.0264015	.	SIGDOWN
k__Bacteria|p__Firmicutes|c__Firmicutes_unclassified|o__Firmicutes_unclassified|f__Firmicutes_unclassified|g__Firmicutes_unclassified|s__Firmicutes_bacterium_CAG_83	0.243936	0.272485	0.15967	0.552315	0.814089	684	76	135	17	90	88.8158	1	1	up	down
k__Bacteria|p__Firmicutes|c__Firmicutes_unclassified|o__Firmicutes_unclassified|f__Firmicutes_unclassified|g__Firmicutes_unclassified|s__Firmicutes_bacterium_CAG_94	0.0038465	0.0129564	1.75205	0.708102	0.881205	141	619	21	131	18.5526	13.8158	0.0151117	0.060552	up	down
k__Bacteria|p__Firmicutes|c__Firmicutes_unclassified|o__Firmicutes_unclassified|f__Firmicutes_unclassified|g__Firmicutes_unclassified|s__Firmicutes_bacterium_CAG_95	0.00680032	0.00212329	-1.6793	0.260879	0.653351	203	557	13	139	26.7105	8.55263	1.53213e-07	3.29408e-06	down	SIGDOWN
k__Bacteria|p__Firmicutes|c__Negativicutes	0.270055	0.248417	-0.120491	0.920894	0.950424	700	60	137	15	92.1053	90.1316	1	1	down	down
k__Bacteria|p__Firmicutes|c__Negativicutes|o__Acidaminococcales	0.214169	0.185835	-0.204729	0.817586	0.912122	385	375	60	92	50.6579	39.4737	0.0114872	0.0493951	down	SIGDOWN
k__Bacteria|p__Firmicutes|c__Negativicutes|o__Acidaminococcales|f__Acidaminococcaceae	0.214169	0.185835	-0.204729	0.817586	0.912122	385	375	60	92	50.6579	39.4737	0.0114872	0.0493951	down	SIGDOWN
k__Bacteria|p__Firmicutes|c__Negativicutes|o__Acidaminococcales|f__Acidaminococcaceae|g__Phascolarctobacterium	0.185281	0.145257	-0.351101	0.364845	0.673605	366	394	58	94	48.1579	38.1579	0.0233166	0.0855889	down	down
k__Bacteria|p__Firmicutes|c__Negativicutes|o__Acidaminococcales|f__Acidaminococcaceae|g__Phascolarctobacterium|s__Phascolarctobacterium_faecium	0.0208979	0.0270963	0.374737	0.679846	0.881205	152	608	22	130	20	14.4737	0.103649	0.255321	up	down
k__Bacteria|p__Firmicutes|c__Negativicutes|o__Acidaminococcales|f__Acidaminococcaceae|g__Phascolarctobacterium|s__Phascolarctobacterium_sp_CAG_266	0.0526091	0.0200282	-1.39328	0.102143	0.418936	70	690	10	142	9.21053	6.57895	0.104334	0.255321	down	down
k__Bacteria|p__Firmicutes|c__Negativicutes|o__Acidaminococcales|f__Acidaminococcaceae|g__Phascolarctobacterium|s__Phascolarctobacterium_succinatutens	0.111774	0.0981328	-0.187771	0.829339	0.912122	160	600	29	123	21.0526	19.0789	1	1	down	down
k__Bacteria|p__Firmicutes|c__Negativicutes|o__Selenomonadales	0.0144864	0.00473638	-1.61284	0.66636	0.881205	99	661	12	140	13.0263	7.89474	0.0639196	0.174907	down	down
k__Bacteria|p__Firmicutes|c__Negativicutes|o__Selenomonadales|f__Selenomonadaceae	0.0144864	0.00473638	-1.61284	0.66636	0.881205	99	661	12	140	13.0263	7.89474	0.0639196	0.174907	down	down
k__Bacteria|p__Firmicutes|c__Negativicutes|o__Selenomonadales|f__Selenomonadaceae|g__Mitsuokella	Insufficient data (<10 in one or both groups)					59	701	4	148	7.76316	2.63158	0.0113682	0.0493951	.	SIGDOWN
k__Bacteria|p__Firmicutes|c__Negativicutes|o__Veillonellales	0.041399	0.0578451	0.482598	0.179987	0.55974	460	300	93	59	60.5263	61.1842	1	1	up	up
k__Bacteria|p__Firmicutes|c__Negativicutes|o__Veillonellales|f__Veillonellaceae	0.041399	0.0578451	0.482598	0.179987	0.55974	460	300	93	59	60.5263	61.1842	1	1	up	up
k__Bacteria|p__Firmicutes|c__Negativicutes|o__Veillonellales|f__Veillonellaceae|g__Dialister	0.0341434	0.0403259	0.240099	0.283813	0.658354	390	370	75	77	51.3158	49.3421	1	1	up	down
k__Bacteria|p__Firmicutes|c__Negativicutes|o__Veillonellales|f__Veillonellaceae|g__Dialister|s__Dialister_invisus	0.0223873	0.0332585	0.571039	0.0507585	0.368324	347	413	71	81	45.6579	46.7105	1	1	up	up
k__Bacteria|p__Firmicutes|c__Negativicutes|o__Veillonellales|f__Veillonellaceae|g__Veillonella	0.00235354	0.0165779	2.81636	0.222229	0.602573	97	663	37	115	12.7632	24.3421	0.000505304	0.00380241	up	SIGUP
k__Bacteria|p__Firmicutes|c__Negativicutes|o__Veillonellales|f__Veillonellaceae|g__Veillonella|s__Veillonella_atypica	0.000447579	0.000809868	0.855545	0.129247	0.494281	32	728	15	137	4.21053	9.86842	0.00819926	0.0379689	up	SIGUP
k__Bacteria|p__Firmicutes|c__Negativicutes|o__Veillonellales|f__Veillonellaceae|g__Veillonella|s__Veillonella_dispar	0.000615263	0.000814737	0.405131	0.230799	0.602573	48	712	15	137	6.31579	9.86842	0.033765	0.118095	up	up
k__Bacteria|p__Firmicutes|c__Negativicutes|o__Veillonellales|f__Veillonellaceae|g__Veillonella|s__Veillonella_parvula	0.00116316	0.0141085	3.60044	0.362875	0.673605	57	703	19	133	7.5	12.5	0.0529239	0.157835	up	up
k__Bacteria|p__Lentisphaerae	0.0944508	0.0330309	-1.51575	0.233119	0.602573	304	456	24	128	40	15.7895	0.000503371	0.00380241	down	SIGDOWN
k__Bacteria|p__Lentisphaerae|c__Lentisphaeria	0.0944508	0.0330309	-1.51575	0.233119	0.602573	304	456	24	128	40	15.7895	0.000503371	0.00380241	down	SIGDOWN
k__Bacteria|p__Lentisphaerae|c__Lentisphaeria|o__Victivallales	0.0944508	0.0330309	-1.51575	0.233119	0.602573	304	456	24	128	40	15.7895	0.000503371	0.00380241	down	SIGDOWN
k__Bacteria|p__Lentisphaerae|c__Lentisphaeria|o__Victivallales|f__Victivallaceae	0.0944508	0.0330309	-1.51575	0.233119	0.602573	304	456	24	128	40	15.7895	0.000503371	0.00380241	down	SIGDOWN
k__Bacteria|p__Lentisphaerae|c__Lentisphaeria|o__Victivallales|f__Victivallaceae|g__Victivallis	0.0944508	0.0330309	-1.51575	0.233119	0.602573	304	456	24	128	40	15.7895	0.000503371	0.00380241	down	SIGDOWN
k__Bacteria|p__Lentisphaerae|c__Lentisphaeria|o__Victivallales|f__Victivallaceae|g__Victivallis|s__Victivallis_vadensis	0.0944508	0.0330309	-1.51575	0.233119	0.602573	304	456	24	128	40	15.7895	0.000503371	0.00380241	down	SIGDOWN
k__Bacteria|p__Proteobacteria	0.793545	1.28356	0.693768	0.823977	0.912122	749	11	151	1	98.5526	99.3421	1	1	up	up
k__Bacteria|p__Proteobacteria|c__Betaproteobacteria	0.15772	0.111865	-0.495608	0.188539	0.573728	660	100	128	24	86.8421	84.2105	1	1	down	down
k__Bacteria|p__Proteobacteria|c__Betaproteobacteria|o__Burkholderiales	0.15766	0.111765	-0.496342	0.187921	0.573728	660	100	128	24	86.8421	84.2105	1	1	down	down
k__Bacteria|p__Proteobacteria|c__Betaproteobacteria|o__Burkholderiales|f__Sutterellaceae	0.152658	0.109075	-0.484989	0.202944	0.592094	653	107	125	27	85.9211	82.2368	1	1	down	down
k__Bacteria|p__Proteobacteria|c__Betaproteobacteria|o__Burkholderiales|f__Sutterellaceae|g__Parasutterella	0.147853	0.101617	-0.541015	0.196436	0.579077	587	173	107	45	77.2368	70.3947	0.0765936	0.197048	down	down
k__Bacteria|p__Proteobacteria|c__Betaproteobacteria|o__Burkholderiales|f__Sutterellaceae|g__Parasutterella|s__Parasutterella_excrementihominis	0.147853	0.101617	-0.541015	0.196436	0.579077	587	173	107	45	77.2368	70.3947	0.0765936	0.197048	down	down
k__Bacteria|p__Proteobacteria|c__Betaproteobacteria|o__Burkholderiales|f__Sutterellaceae|g__Sutterella	0.00305726	0.00404855	0.405165	0.844438	0.912122	286	474	58	94	37.6316	38.1579	1	1	up	up
k__Bacteria|p__Proteobacteria|c__Betaproteobacteria|o__Burkholderiales|f__Sutterellaceae|g__Sutterella|s__Sutterella_parvirubra	0.00305726	0.00404855	0.405165	0.844438	0.912122	286	474	58	94	37.6316	38.1579	1	1	up	up
k__Bacteria|p__Proteobacteria|c__Betaproteobacteria|o__Burkholderiales|f__Sutterellaceae|g__Turicimonas	0.00174839	0.00340888	0.963268	0.583006	0.839702	131	629	28	124	17.2368	18.4211	1	1	up	up
k__Bacteria|p__Proteobacteria|c__Betaproteobacteria|o__Burkholderiales|f__Sutterellaceae|g__Turicimonas|s__Turicimonas_muris	0.00174839	0.00340888	0.963268	0.583006	0.839702	131	629	28	124	17.2368	18.4211	1	1	up	up
k__Bacteria|p__Proteobacteria|c__Deltaproteobacteria	0.257554	0.259087	0.00856425	0.607417	0.848372	669	91	116	36	88.0263	76.3158	0.000339564	0.00309723	up	SIGDOWN
k__Bacteria|p__Proteobacteria|c__Deltaproteobacteria|o__Desulfovibrionales	0.257554	0.259087	0.00856425	0.607417	0.848372	669	91	116	36	88.0263	76.3158	0.000339564	0.00309723	up	SIGDOWN
k__Bacteria|p__Proteobacteria|c__Deltaproteobacteria|o__Desulfovibrionales|f__Desulfovibrionaceae	0.257554	0.259087	0.00856425	0.607417	0.848372	669	91	116	36	88.0263	76.3158	0.000339564	0.00309723	up	SIGDOWN
k__Bacteria|p__Proteobacteria|c__Deltaproteobacteria|o__Desulfovibrionales|f__Desulfovibrionaceae|g__Bilophila	0.0905647	0.0838138	-0.111761	0.702677	0.881205	627	133	112	40	82.5	73.6842	0.0144006	0.0602025	down	down
k__Bacteria|p__Proteobacteria|c__Deltaproteobacteria|o__Desulfovibrionales|f__Desulfovibrionaceae|g__Bilophila|s__Bilophila_wadsworthia	0.0905647	0.0838138	-0.111761	0.702677	0.881205	627	133	112	40	82.5	73.6842	0.0144006	0.0602025	down	down
k__Bacteria|p__Proteobacteria|c__Deltaproteobacteria|o__Desulfovibrionales|f__Desulfovibrionaceae|g__Desulfovibrio	0.141765	0.154367	0.122872	0.558661	0.819177	217	543	34	118	28.5526	22.3684	1	1	up	down
k__Bacteria|p__Proteobacteria|c__Deltaproteobacteria|o__Desulfovibrionales|f__Desulfovibrionaceae|g__Desulfovibrio|s__Desulfovibrio_piger	0.141359	0.15167	0.101575	0.582206	0.839702	209	551	32	120	27.5	21.0526	1	1	up	down
k__Bacteria|p__Proteobacteria|c__Deltaproteobacteria|o__Desulfovibrionales|f__Desulfovibrionaceae|g__Desulfovibrionaceae_unclassified	0.0252247	0.0209057	-0.270941	0.756521	0.903356	81	679	12	140	10.6579	7.89474	1	1	down	down
k__Bacteria|p__Proteobacteria|c__Deltaproteobacteria|o__Desulfovibrionales|f__Desulfovibrionaceae|g__Desulfovibrionaceae_unclassified|s__Desulfovibrionaceae_bacterium	0.0252247	0.0209057	-0.270941	0.756521	0.903356	81	679	12	140	10.6579	7.89474	1	1	down	down
k__Bacteria|p__Proteobacteria|c__Gammaproteobacteria	0.314751	0.829722	1.39842	0.707363	0.881205	467	293	137	15	61.4474	90.1316	1.12615e-13	1.1299e-11	up	SIGUP
k__Bacteria|p__Proteobacteria|c__Gammaproteobacteria|o__Enterobacterales	0.302142	0.81717	1.43541	0.721126	0.881205	363	397	112	40	47.7632	73.6842	2.61825e-09	9.85118e-08	up	SIGUP
k__Bacteria|p__Proteobacteria|c__Gammaproteobacteria|o__Enterobacterales|f__Enterobacteriaceae	0.300178	0.81678	1.44413	0.719975	0.881205	356	404	112	40	46.8421	73.6842	7.39664e-10	3.18055e-08	up	SIGUP
k__Bacteria|p__Proteobacteria|c__Gammaproteobacteria|o__Enterobacterales|f__Enterobacteriaceae|g__Escherichia	0.14439	0.408805	1.50145	0.590462	0.839702	336	424	109	43	44.2105	71.7105	3.60526e-10	1.80864e-08	up	SIGUP
k__Bacteria|p__Proteobacteria|c__Gammaproteobacteria|o__Enterobacterales|f__Enterobacteriaceae|g__Escherichia|s__Escherichia_coli	0.144049	0.408775	1.50475	0.589686	0.839702	335	425	109	43	44.0789	71.7105	2.98346e-10	1.79605e-08	up	SIGUP
k__Bacteria|p__Proteobacteria|c__Gammaproteobacteria|o__Enterobacterales|f__Enterobacteriaceae|g__Klebsiella	Insufficient data (<10 in one or both groups)					43	717	7	145	5.65789	4.60526	1	1	.	down
k__Bacteria|p__Proteobacteria|c__Gammaproteobacteria|o__Pasteurellales	0.0120011	0.0106578	-0.171254	0.779744	0.91185	199	561	72	80	26.1842	47.3684	2.58013e-06	3.8831e-05	down	SIGUP
k__Bacteria|p__Proteobacteria|c__Gammaproteobacteria|o__Pasteurellales|f__Pasteurellaceae	0.0120011	0.0106578	-0.171254	0.779744	0.91185	199	561	72	80	26.1842	47.3684	2.58013e-06	3.8831e-05	down	SIGUP
k__Bacteria|p__Proteobacteria|c__Gammaproteobacteria|o__Pasteurellales|f__Pasteurellaceae|g__Haemophilus	0.00454104	0.0106299	1.22703	1.17739e-05	0.000666402	198	562	72	80	26.0526	47.3684	2.45529e-06	3.8831e-05	SIGUP	SIGUP
k__Bacteria|p__Proteobacteria|c__Gammaproteobacteria|o__Pasteurellales|f__Pasteurellaceae|g__Haemophilus|s__Haemophilus_parainfluenzae	0.00364272	0.00834099	1.1952	0.000161863	0.0041643	162	598	69	83	21.3158	45.3947	4.72995e-08	1.09517e-06	SIGUP	SIGUP
k__Bacteria|p__Proteobacteria|c__Gammaproteobacteria|o__Pasteurellales|f__Pasteurellaceae|g__Haemophilus|s__Haemophilus_sp_HMSC71H05	0.000816645	0.00123526	0.597038	0.0393241	0.340498	109	651	29	123	14.3421	19.0789	0.147081	0.327935	up	up
k__Bacteria|p__Proteobacteria|c__Proteobacteria_unclassified	0.063264	0.0818301	0.371246	0.656226	0.881205	304	456	57	95	40	37.5	1	1	up	down
k__Bacteria|p__Proteobacteria|c__Proteobacteria_unclassified|o__Proteobacteria_unclassified	0.063264	0.0818301	0.371246	0.656226	0.881205	304	456	57	95	40	37.5	1	1	up	down
k__Bacteria|p__Proteobacteria|c__Proteobacteria_unclassified|o__Proteobacteria_unclassified|f__Proteobacteria_unclassified	0.063264	0.0818301	0.371246	0.656226	0.881205	304	456	57	95	40	37.5	1	1	up	down
k__Bacteria|p__Proteobacteria|c__Proteobacteria_unclassified|o__Proteobacteria_unclassified|f__Proteobacteria_unclassified|g__Proteobacteria_unclassified	0.063264	0.0818301	0.371246	0.656226	0.881205	304	456	57	95	40	37.5	1	1	up	down
k__Bacteria|p__Proteobacteria|c__Proteobacteria_unclassified|o__Proteobacteria_unclassified|f__Proteobacteria_unclassified|g__Proteobacteria_unclassified|s__Proteobacteria_bacterium_CAG_139	0.063264	0.0818301	0.371246	0.656226	0.881205	304	456	57	95	40	37.5	1	1	up	down
k__Bacteria|p__Verrucomicrobia	0.384856	0.401731	0.0619121	0.419949	0.715937	498	262	87	65	65.5263	57.2368	0.0540101	0.157835	up	down
k__Bacteria|p__Verrucomicrobia|c__Verrucomicrobiae	0.384856	0.401731	0.0619121	0.419949	0.715937	498	262	87	65	65.5263	57.2368	0.0540101	0.157835	up	down
k__Bacteria|p__Verrucomicrobia|c__Verrucomicrobiae|o__Verrucomicrobiales	0.384856	0.401731	0.0619121	0.419949	0.715937	498	262	87	65	65.5263	57.2368	0.0540101	0.157835	up	down
k__Bacteria|p__Verrucomicrobia|c__Verrucomicrobiae|o__Verrucomicrobiales|f__Akkermansiaceae	0.384856	0.401731	0.0619121	0.419949	0.715937	498	262	87	65	65.5263	57.2368	0.0540101	0.157835	up	down
k__Bacteria|p__Verrucomicrobia|c__Verrucomicrobiae|o__Verrucomicrobiales|f__Akkermansiaceae|g__Akkermansia	0.384856	0.401731	0.0619121	0.419949	0.715937	498	262	87	65	65.5263	57.2368	0.0540101	0.157835	up	down
k__Bacteria|p__Verrucomicrobia|c__Verrucomicrobiae|o__Verrucomicrobiales|f__Akkermansiaceae|g__Akkermansia|s__Akkermansia_muciniphila	0.384856	0.401731	0.0619121	0.419949	0.715937	498	262	87	65	65.5263	57.2368	0.0540101	0.157835	up	down

## Sheet: Table S2a
	Full dataset		Children (<18)		Adults (>=18)		Male		Female
Cohort	CeD	Control	CeD	Control	CeD	Control	CeD	Control	CeD	Control
CeDNN	128	106	75	16	53	90	47	36	81	70
LL-DMP	24	654	0	348	24	306	8	279	16	375
Total	152	760	75	364	77	396	55	315	97	445

## Sheet: Table S2b
name	ab_full	ab_child	ab_adult	ab_male	ab_female	prev_full	prev_child	prev_adult	prev_male	prev_female
k__Bacteria|p__Actinobacteria	down	down	down	down	down	up	same	up	same	up
k__Bacteria|p__Actinobacteria|c__Actinobacteria	down	down	down	down	down	down	down	down	up	down
k__Bacteria|p__Actinobacteria|c__Actinobacteria|o__Actinomycetales	up	.	up	up	up	up	up	up	up	down
k__Bacteria|p__Actinobacteria|c__Actinobacteria|o__Actinomycetales|f__Actinomycetaceae	up	.	up	up	up	up	up	up	up	down
k__Bacteria|p__Actinobacteria|c__Actinobacteria|o__Actinomycetales|f__Actinomycetaceae|g__Actinobaculum	up	.	.	.	.	up	up	up	up	up
k__Bacteria|p__Actinobacteria|c__Actinobacteria|o__Actinomycetales|f__Actinomycetaceae|g__Actinobaculum|s__Actinobaculum_sp_oral_taxon_183	up	.	.	.	.	up	up	up	up	up
k__Bacteria|p__Actinobacteria|c__Actinobacteria|o__Actinomycetales|f__Actinomycetaceae|g__Actinomyces	up	.	.	.	.	down	down	up	up	down
k__Bacteria|p__Actinobacteria|c__Actinobacteria|o__Bifidobacteriales	down	down	down	down	down	SIGDOWN	down	down	down	SIGDOWN
k__Bacteria|p__Actinobacteria|c__Actinobacteria|o__Bifidobacteriales|f__Bifidobacteriaceae	down	down	down	down	down	SIGDOWN	down	down	down	SIGDOWN
k__Bacteria|p__Actinobacteria|c__Actinobacteria|o__Bifidobacteriales|f__Bifidobacteriaceae|g__Bifidobacterium	down	down	down	down	down	SIGDOWN	down	down	down	SIGDOWN
k__Bacteria|p__Actinobacteria|c__Actinobacteria|o__Bifidobacteriales|f__Bifidobacteriaceae|g__Bifidobacterium|s__Bifidobacterium_adolescentis	down	down	down	down	down	SIGDOWN	SIGDOWN	SIGDOWN	SIGDOWN	SIGDOWN
k__Bacteria|p__Actinobacteria|c__Actinobacteria|o__Bifidobacteriales|f__Bifidobacteriaceae|g__Bifidobacterium|s__Bifidobacterium_bifidum	down	down	up	down	down	SIGDOWN	down	down	down	SIGDOWN
k__Bacteria|p__Actinobacteria|c__Actinobacteria|o__Bifidobacteriales|f__Bifidobacteriaceae|g__Bifidobacterium|s__Bifidobacterium_catenulatum	.	.	.	.	.	SIGDOWN	down	SIGDOWN	down	SIGDOWN
k__Bacteria|p__Actinobacteria|c__Actinobacteria|o__Bifidobacteriales|f__Bifidobacteriaceae|g__Bifidobacterium|s__Bifidobacterium_dentium	up	.	up	.	.	up	up	up	up	up
k__Bacteria|p__Actinobacteria|c__Actinobacteria|o__Bifidobacteriales|f__Bifidobacteriaceae|g__Bifidobacterium|s__Bifidobacterium_longum	down	SIGDOWN	down	down	down	SIGDOWN	down	SIGDOWN	down	SIGDOWN
k__Bacteria|p__Actinobacteria|c__Actinobacteria|o__Bifidobacteriales|f__Bifidobacteriaceae|g__Bifidobacterium|s__Bifidobacterium_pseudocatenulatum	down	up	.	.	down	up	up	down	down	up
k__Bacteria|p__Actinobacteria|c__Actinobacteria|o__Micrococcales	down	down	down	.	down	up	up	same	down	up
k__Bacteria|p__Actinobacteria|c__Actinobacteria|o__Micrococcales|f__Micrococcaceae	down	down	down	.	down	up	up	same	down	up
k__Bacteria|p__Actinobacteria|c__Actinobacteria|o__Micrococcales|f__Micrococcaceae|g__Rothia	down	down	down	.	down	up	up	same	down	up
k__Bacteria|p__Actinobacteria|c__Actinobacteria|o__Micrococcales|f__Micrococcaceae|g__Rothia|s__Rothia_mucilaginosa	down	down	down	.	down	up	up	down	down	up
k__Bacteria|p__Actinobacteria|c__Coriobacteriia	up	down	up	up	up	down	up	down	down	up
k__Bacteria|p__Actinobacteria|c__Coriobacteriia|o__Coriobacteriales	down	down	up	down	down	down	down	down	down	down
k__Bacteria|p__Actinobacteria|c__Coriobacteriia|o__Coriobacteriales|f__Coriobacteriaceae	down	down	up	down	down	down	down	down	down	down
k__Bacteria|p__Actinobacteria|c__Coriobacteriia|o__Coriobacteriales|f__Coriobacteriaceae|g__Collinsella	down	down	up	down	down	down	down	down	down	down
k__Bacteria|p__Actinobacteria|c__Coriobacteriia|o__Coriobacteriales|f__Coriobacteriaceae|g__Collinsella|s__Collinsella_aerofaciens	up	down	up	up	up	down	up	down	down	down
k__Bacteria|p__Actinobacteria|c__Coriobacteriia|o__Coriobacteriales|f__Coriobacteriaceae|g__Collinsella|s__Collinsella_intestinalis	down	down	.	.	.	up	up	down	up	down
k__Bacteria|p__Actinobacteria|c__Coriobacteriia|o__Coriobacteriales|f__Coriobacteriaceae|g__Collinsella|s__Collinsella_stercoris	down	down	down	down	down	down	down	down	down	down
k__Bacteria|p__Actinobacteria|c__Coriobacteriia|o__Coriobacteriales|f__Coriobacteriaceae|g__Enorma	down	.	.	.	down	down	down	down	down	down
k__Bacteria|p__Actinobacteria|c__Coriobacteriia|o__Eggerthellales	up	up	up	up	up	up	up	up	up	up
k__Bacteria|p__Actinobacteria|c__Coriobacteriia|o__Eggerthellales|f__Eggerthellaceae	up	up	up	up	up	up	up	up	up	up
k__Bacteria|p__Actinobacteria|c__Coriobacteriia|o__Eggerthellales|f__Eggerthellaceae|g__Adlercreutzia	up	up	up	down	up	up	up	up	up	up
k__Bacteria|p__Actinobacteria|c__Coriobacteriia|o__Eggerthellales|f__Eggerthellaceae|g__Adlercreutzia|s__Adlercreutzia_equolifaciens	up	up	up	down	up	up	up	up	up	up
k__Bacteria|p__Actinobacteria|c__Coriobacteriia|o__Eggerthellales|f__Eggerthellaceae|g__Asaccharobacter	up	up	up	down	up	up	up	down	down	up
k__Bacteria|p__Actinobacteria|c__Coriobacteriia|o__Eggerthellales|f__Eggerthellaceae|g__Asaccharobacter|s__Asaccharobacter_celatus	up	up	up	down	up	up	up	down	down	up
k__Bacteria|p__Actinobacteria|c__Coriobacteriia|o__Eggerthellales|f__Eggerthellaceae|g__Eggerthella	up	up	up	up	up	SIGUP	up	up	up	SIGUP
k__Bacteria|p__Actinobacteria|c__Coriobacteriia|o__Eggerthellales|f__Eggerthellaceae|g__Eggerthella|s__Eggerthella_lenta	up	up	up	up	up	SIGUP	up	up	up	SIGUP
k__Bacteria|p__Actinobacteria|c__Coriobacteriia|o__Eggerthellales|f__Eggerthellaceae|g__Gordonibacter	up	up	up	up	up	up	up	up	up	SIGUP
k__Bacteria|p__Actinobacteria|c__Coriobacteriia|o__Eggerthellales|f__Eggerthellaceae|g__Gordonibacter|s__Gordonibacter_pamelaeae	up	up	up	up	up	up	up	up	up	SIGUP
k__Bacteria|p__Actinobacteria|c__Coriobacteriia|o__Eggerthellales|f__Eggerthellaceae|g__Slackia	down	down	down	down	down	down	down	down	down	down
k__Bacteria|p__Actinobacteria|c__Coriobacteriia|o__Eggerthellales|f__Eggerthellaceae|g__Slackia|s__Slackia_isoflavoniconvertens	down	down	down	down	down	down	down	down	down	down
k__Bacteria|p__Bacteroidetes	up	up	up	up	down	same	same	same	same	same
k__Bacteria|p__Bacteroidetes|c__Bacteroidia	up	up	up	up	down	same	same	same	same	same
k__Bacteria|p__Bacteroidetes|c__Bacteroidia|o__Bacteroidales	up	up	up	up	down	same	same	same	same	same
k__Bacteria|p__Bacteroidetes|c__Bacteroidia|o__Bacteroidales|f__Bacteroidaceae	up	up	up	up	up	up	same	up	same	up
k__Bacteria|p__Bacteroidetes|c__Bacteroidia|o__Bacteroidales|f__Bacteroidaceae|g__Bacteroides	up	up	up	up	up	up	same	up	same	up
k__Bacteria|p__Bacteroidetes|c__Bacteroidia|o__Bacteroidales|f__Bacteroidaceae|g__Bacteroides|s__Bacteroides_caccae	down	up	down	down	down	down	down	down	down	down
k__Bacteria|p__Bacteroidetes|c__Bacteroidia|o__Bacteroidales|f__Bacteroidaceae|g__Bacteroides|s__Bacteroides_cellulosilyticus	up	up	up	up	up	up	up	up	down	up
k__Bacteria|p__Bacteroidetes|c__Bacteroidia|o__Bacteroidales|f__Bacteroidaceae|g__Bacteroides|s__Bacteroides_clarus	up	up	up	up	up	up	up	up	up	up
k__Bacteria|p__Bacteroidetes|c__Bacteroidia|o__Bacteroidales|f__Bacteroidaceae|g__Bacteroides|s__Bacteroides_coprocola	down	.	.	.	.	down	down	down	down	down
k__Bacteria|p__Bacteroidetes|c__Bacteroidia|o__Bacteroidales|f__Bacteroidaceae|g__Bacteroides|s__Bacteroides_coprophilus	.	.	.	.	.	down	down	down	up	SIGDOWN
k__Bacteria|p__Bacteroidetes|c__Bacteroidia|o__Bacteroidales|f__Bacteroidaceae|g__Bacteroides|s__Bacteroides_dorei	up	up	up	up	up	SIGUP	SIGUP	up	up	SIGUP
k__Bacteria|p__Bacteroidetes|c__Bacteroidia|o__Bacteroidales|f__Bacteroidaceae|g__Bacteroides|s__Bacteroides_eggerthii	up	up	down	up	down	down	up	down	down	down
k__Bacteria|p__Bacteroidetes|c__Bacteroidia|o__Bacteroidales|f__Bacteroidaceae|g__Bacteroides|s__Bacteroides_faecis	up	up	.	up	.	down	up	down	up	SIGDOWN
k__Bacteria|p__Bacteroidetes|c__Bacteroidia|o__Bacteroidales|f__Bacteroidaceae|g__Bacteroides|s__Bacteroides_faecis_CAG_32	.	.	.	.	.	down	down	down	down	down
k__Bacteria|p__Bacteroidetes|c__Bacteroidia|o__Bacteroidales|f__Bacteroidaceae|g__Bacteroides|s__Bacteroides_finegoldii	down	.	down	.	down	down	down	down	down	down
k__Bacteria|p__Bacteroidetes|c__Bacteroidia|o__Bacteroidales|f__Bacteroidaceae|g__Bacteroides|s__Bacteroides_fragilis	SIGUP	up	up	up	up	up	up	up	down	up
k__Bacteria|p__Bacteroidetes|c__Bacteroidia|o__Bacteroidales|f__Bacteroidaceae|g__Bacteroides|s__Bacteroides_galacturonicus	.	.	.	.	.	SIGDOWN	down	down	down	SIGDOWN
k__Bacteria|p__Bacteroidetes|c__Bacteroidia|o__Bacteroidales|f__Bacteroidaceae|g__Bacteroides|s__Bacteroides_intestinalis	up	.	up	.	up	down	down	down	down	down
k__Bacteria|p__Bacteroidetes|c__Bacteroidia|o__Bacteroidales|f__Bacteroidaceae|g__Bacteroides|s__Bacteroides_massiliensis	up	up	up	up	up	down	down	down	down	down
k__Bacteria|p__Bacteroidetes|c__Bacteroidia|o__Bacteroidales|f__Bacteroidaceae|g__Bacteroides|s__Bacteroides_ovatus	SIGUP	up	up	SIGUP	up	down	down	down	down	up
k__Bacteria|p__Bacteroidetes|c__Bacteroidia|o__Bacteroidales|f__Bacteroidaceae|g__Bacteroides|s__Bacteroides_plebeius	down	.	up	.	.	down	down	down	down	down
k__Bacteria|p__Bacteroidetes|c__Bacteroidia|o__Bacteroidales|f__Bacteroidaceae|g__Bacteroides|s__Bacteroides_salyersiae	down	down	down	down	down	down	down	up	up	down
k__Bacteria|p__Bacteroidetes|c__Bacteroidia|o__Bacteroidales|f__Bacteroidaceae|g__Bacteroides|s__Bacteroides_sp_CAG_144	down	.	down	.	down	SIGDOWN	down	down	SIGDOWN	down
k__Bacteria|p__Bacteroidetes|c__Bacteroidia|o__Bacteroidales|f__Bacteroidaceae|g__Bacteroides|s__Bacteroides_stercoris	down	up	down	down	down	down	down	down	down	down
k__Bacteria|p__Bacteroidetes|c__Bacteroidia|o__Bacteroidales|f__Bacteroidaceae|g__Bacteroides|s__Bacteroides_thetaiotaomicron	SIGUP	up	up	up	up	down	down	down	down	up
k__Bacteria|p__Bacteroidetes|c__Bacteroidia|o__Bacteroidales|f__Bacteroidaceae|g__Bacteroides|s__Bacteroides_uniformis	down	up	down	up	down	down	up	down	down	up
k__Bacteria|p__Bacteroidetes|c__Bacteroidia|o__Bacteroidales|f__Bacteroidaceae|g__Bacteroides|s__Bacteroides_vulgatus	up	up	down	up	up	down	up	down	down	up
k__Bacteria|p__Bacteroidetes|c__Bacteroidia|o__Bacteroidales|f__Bacteroidaceae|g__Bacteroides|s__Bacteroides_xylanisolvens	SIGUP	up	SIGUP	SIGUP	up	down	down	down	down	down
k__Bacteria|p__Bacteroidetes|c__Bacteroidia|o__Bacteroidales|f__Barnesiellaceae	down	down	down	down	down	SIGDOWN	down	down	down	down
k__Bacteria|p__Bacteroidetes|c__Bacteroidia|o__Bacteroidales|f__Barnesiellaceae|g__Barnesiella	down	down	down	down	down	down	down	SIGDOWN	down	down
k__Bacteria|p__Bacteroidetes|c__Bacteroidia|o__Bacteroidales|f__Barnesiellaceae|g__Barnesiella|s__Barnesiella_intestinihominis	down	down	down	down	down	down	down	down	down	down
k__Bacteria|p__Bacteroidetes|c__Bacteroidia|o__Bacteroidales|f__Barnesiellaceae|g__Coprobacter	down	down	down	down	down	SIGDOWN	down	down	SIGDOWN	down
k__Bacteria|p__Bacteroidetes|c__Bacteroidia|o__Bacteroidales|f__Barnesiellaceae|g__Coprobacter|s__Coprobacter_fastidiosus	down	down	down	down	down	SIGDOWN	down	down	SIGDOWN	down
k__Bacteria|p__Bacteroidetes|c__Bacteroidia|o__Bacteroidales|f__Barnesiellaceae|g__Coprobacter|s__Coprobacter_secundus	down	.	up	.	up	down	down	up	down	up
k__Bacteria|p__Bacteroidetes|c__Bacteroidia|o__Bacteroidales|f__Odoribacteraceae	up	up	up	down	up	SIGDOWN	down	down	down	down
k__Bacteria|p__Bacteroidetes|c__Bacteroidia|o__Bacteroidales|f__Odoribacteraceae|g__Butyricimonas	down	down	up	down	up	down	down	down	down	down
k__Bacteria|p__Bacteroidetes|c__Bacteroidia|o__Bacteroidales|f__Odoribacteraceae|g__Butyricimonas|s__Butyricimonas_synergistica	down	.	up	down	up	down	down	up	down	down
k__Bacteria|p__Bacteroidetes|c__Bacteroidia|o__Bacteroidales|f__Odoribacteraceae|g__Butyricimonas|s__Butyricimonas_virosa	up	up	down	down	up	down	down	down	SIGDOWN	up
k__Bacteria|p__Bacteroidetes|c__Bacteroidia|o__Bacteroidales|f__Odoribacteraceae|g__Odoribacter	up	up	up	up	up	SIGDOWN	down	down	down	down
k__Bacteria|p__Bacteroidetes|c__Bacteroidia|o__Bacteroidales|f__Odoribacteraceae|g__Odoribacter|s__Odoribacter_splanchnicus	up	up	up	up	up	SIGDOWN	down	down	down	down
k__Bacteria|p__Bacteroidetes|c__Bacteroidia|o__Bacteroidales|f__Prevotellaceae	down	down	up	up	down	down	down	down	down	down
k__Bacteria|p__Bacteroidetes|c__Bacteroidia|o__Bacteroidales|f__Prevotellaceae|g__Paraprevotella	SIGUP	up	up	up	up	down	down	down	down	down
k__Bacteria|p__Bacteroidetes|c__Bacteroidia|o__Bacteroidales|f__Prevotellaceae|g__Paraprevotella|s__Paraprevotella_clara	up	.	up	.	up	down	SIGDOWN	down	down	down
k__Bacteria|p__Bacteroidetes|c__Bacteroidia|o__Bacteroidales|f__Prevotellaceae|g__Paraprevotella|s__Paraprevotella_xylaniphila	SIGUP	up	up	up	up	down	down	down	down	down
k__Bacteria|p__Bacteroidetes|c__Bacteroidia|o__Bacteroidales|f__Prevotellaceae|g__Prevotella	down	down	up	up	down	down	down	up	down	up
k__Bacteria|p__Bacteroidetes|c__Bacteroidia|o__Bacteroidales|f__Prevotellaceae|g__Prevotella|s__Prevotella_copri	down	down	down	up	down	down	down	down	down	up
k__Bacteria|p__Bacteroidetes|c__Bacteroidia|o__Bacteroidales|f__Prevotellaceae|g__Prevotella|s__Prevotella_sp_CAG_279	.	.	.	.	.	down	down	down	down	down
k__Bacteria|p__Bacteroidetes|c__Bacteroidia|o__Bacteroidales|f__Prevotellaceae|g__Prevotella|s__Prevotella_sp_CAG_520	.	.	.	.	.	up	down	up	down	up
k__Bacteria|p__Bacteroidetes|c__Bacteroidia|o__Bacteroidales|f__Prevotellaceae|g__Prevotella|s__Prevotella_stercorea	.	.	.	.	.	up	down	up	down	up
k__Bacteria|p__Bacteroidetes|c__Bacteroidia|o__Bacteroidales|f__Rikenellaceae	down	down	up	down	down	down	same	down	same	down
k__Bacteria|p__Bacteroidetes|c__Bacteroidia|o__Bacteroidales|f__Rikenellaceae|g__Alistipes	down	down	up	down	down	down	same	down	same	down
k__Bacteria|p__Bacteroidetes|c__Bacteroidia|o__Bacteroidales|f__Rikenellaceae|g__Alistipes|s__Alistipes_finegoldii	up	up	up	up	up	SIGDOWN	down	SIGDOWN	down	down
k__Bacteria|p__Bacteroidetes|c__Bacteroidia|o__Bacteroidales|f__Rikenellaceae|g__Alistipes|s__Alistipes_indistinctus	up	down	up	down	up	down	down	down	SIGDOWN	down
k__Bacteria|p__Bacteroidetes|c__Bacteroidia|o__Bacteroidales|f__Rikenellaceae|g__Alistipes|s__Alistipes_inops	up	.	up	up	down	down	down	up	down	down
k__Bacteria|p__Bacteroidetes|c__Bacteroidia|o__Bacteroidales|f__Rikenellaceae|g__Alistipes|s__Alistipes_onderdonkii	down	.	.	.	down	down	down	down	down	down
k__Bacteria|p__Bacteroidetes|c__Bacteroidia|o__Bacteroidales|f__Rikenellaceae|g__Alistipes|s__Alistipes_putredinis	down	down	down	down	down	down	down	up	down	up
k__Bacteria|p__Bacteroidetes|c__Bacteroidia|o__Bacteroidales|f__Rikenellaceae|g__Alistipes|s__Alistipes_shahii	down	down	up	down	up	down	down	down	down	up
k__Bacteria|p__Bacteroidetes|c__Bacteroidia|o__Bacteroidales|f__Rikenellaceae|g__Alistipes|s__Alistipes_sp_An31A	up	.	up	.	.	down	down	up	down	down
k__Bacteria|p__Bacteroidetes|c__Bacteroidia|o__Bacteroidales|f__Tannerellaceae	up	up	down	up	up	down	down	down	down	up
k__Bacteria|p__Bacteroidetes|c__Bacteroidia|o__Bacteroidales|f__Tannerellaceae|g__Parabacteroides	up	up	down	up	up	down	down	down	down	up
k__Bacteria|p__Bacteroidetes|c__Bacteroidia|o__Bacteroidales|f__Tannerellaceae|g__Parabacteroides|s__Parabacteroides_distasonis	up	up	down	up	up	down	down	down	down	up
k__Bacteria|p__Bacteroidetes|c__Bacteroidia|o__Bacteroidales|f__Tannerellaceae|g__Parabacteroides|s__Parabacteroides_goldsteinii	up	.	up	.	down	up	up	up	up	up
k__Bacteria|p__Bacteroidetes|c__Bacteroidia|o__Bacteroidales|f__Tannerellaceae|g__Parabacteroides|s__Parabacteroides_johnsonii	up	.	up	.	.	down	down	up	down	down
k__Bacteria|p__Bacteroidetes|c__Bacteroidia|o__Bacteroidales|f__Tannerellaceae|g__Parabacteroides|s__Parabacteroides_merdae	up	up	up	up	up	down	down	down	down	down
k__Bacteria|p__Firmicutes	up	up	up	up	up	same	same	same	same	same
k__Bacteria|p__Firmicutes|c__Bacilli	up	up	up	up	up	up	up	up	up	up
k__Bacteria|p__Firmicutes|c__Bacilli|o__Lactobacillales	up	up	up	up	up	up	up	up	up	up
k__Bacteria|p__Firmicutes|c__Bacilli|o__Lactobacillales|f__Enterococcaceae	.	.	.	.	.	SIGUP	SIGUP	up	up	SIGUP
k__Bacteria|p__Firmicutes|c__Bacilli|o__Lactobacillales|f__Enterococcaceae|g__Enterococcus	.	.	.	.	.	SIGUP	SIGUP	up	up	SIGUP
k__Bacteria|p__Firmicutes|c__Bacilli|o__Lactobacillales|f__Enterococcaceae|g__Enterococcus|s__Enterococcus_faecium	.	.	.	.	.	SIGUP	SIGUP	up	up	SIGUP
k__Bacteria|p__Firmicutes|c__Bacilli|o__Lactobacillales|f__Lactobacillaceae	down	down	down	down	down	down	down	down	up	down
k__Bacteria|p__Firmicutes|c__Bacilli|o__Lactobacillales|f__Lactobacillaceae|g__Lactobacillus	down	down	down	down	down	down	down	down	up	down
k__Bacteria|p__Firmicutes|c__Bacilli|o__Lactobacillales|f__Lactobacillaceae|g__Lactobacillus|s__Lactobacillus_delbrueckii	down	.	.	.	.	down	down	down	down	down
k__Bacteria|p__Firmicutes|c__Bacilli|o__Lactobacillales|f__Lactobacillaceae|g__Lactobacillus|s__Lactobacillus_rogosae	up	.	.	.	up	down	down	down	down	up
k__Bacteria|p__Firmicutes|c__Bacilli|o__Lactobacillales|f__Streptococcaceae	up	down	up	up	up	up	down	up	up	up
k__Bacteria|p__Firmicutes|c__Bacilli|o__Lactobacillales|f__Streptococcaceae|g__Streptococcus	up	down	up	up	up	up	down	up	up	up
k__Bacteria|p__Firmicutes|c__Bacilli|o__Lactobacillales|f__Streptococcaceae|g__Streptococcus|s__Streptococcus_parasanguinis	up	.	up	up	up	up	down	up	up	up
k__Bacteria|p__Firmicutes|c__Bacilli|o__Lactobacillales|f__Streptococcaceae|g__Streptococcus|s__Streptococcus_salivarius	down	down	up	up	down	up	up	up	up	up
k__Bacteria|p__Firmicutes|c__Bacilli|o__Lactobacillales|f__Streptococcaceae|g__Streptococcus|s__Streptococcus_thermophilus	up	down	up	up	down	down	down	down	up	down
k__Bacteria|p__Firmicutes|c__Clostridia	up	up	up	up	up	same	same	same	same	same
k__Bacteria|p__Firmicutes|c__Clostridia|o__Clostridiales	up	up	up	up	up	same	same	same	same	same
k__Bacteria|p__Firmicutes|c__Clostridia|o__Clostridiales|f__Clostridiaceae	up	up	up	down	up	up	up	up	up	up
k__Bacteria|p__Firmicutes|c__Clostridia|o__Clostridiales|f__Clostridiaceae|g__Clostridium	up	up	up	down	up	up	up	up	up	up
k__Bacteria|p__Firmicutes|c__Clostridia|o__Clostridiales|f__Clostridiaceae|g__Clostridium|s__Clostridium_sp_CAG_167	up	up	up	up	up	down	down	down	down	up
k__Bacteria|p__Firmicutes|c__Clostridia|o__Clostridiales|f__Clostridiaceae|g__Clostridium|s__Clostridium_sp_CAG_253	SIGUP	up	up	.	up	SIGUP	up	up	up	SIGUP
k__Bacteria|p__Firmicutes|c__Clostridia|o__Clostridiales|f__Clostridiaceae|g__Clostridium|s__Clostridium_sp_CAG_58	up	up	up	up	up	up	up	up	up	up
k__Bacteria|p__Firmicutes|c__Clostridia|o__Clostridiales|f__Clostridiaceae|g__Hungatella	up	.	.	.	up	SIGUP	up	up	up	up
k__Bacteria|p__Firmicutes|c__Clostridia|o__Clostridiales|f__Clostridiaceae|g__Hungatella|s__Hungatella_hathewayi	up	.	.	.	up	SIGUP	up	up	up	up
k__Bacteria|p__Firmicutes|c__Clostridia|o__Clostridiales|f__Clostridiales_unclassified	up	up	up	up	up	up	up	up	up	up
k__Bacteria|p__Firmicutes|c__Clostridia|o__Clostridiales|f__Clostridiales_unclassified|g__Intestinimonas	up	up	up	up	up	up	up	up	up	up
k__Bacteria|p__Firmicutes|c__Clostridia|o__Clostridiales|f__Clostridiales_unclassified|g__Intestinimonas|s__Intestinimonas_butyriciproducens	up	up	up	up	up	up	up	up	up	up
k__Bacteria|p__Firmicutes|c__Clostridia|o__Clostridiales|f__Clostridiales_unclassified|g__Lawsonibacter	up	up	up	up	up	up	up	up	up	up
k__Bacteria|p__Firmicutes|c__Clostridia|o__Clostridiales|f__Clostridiales_unclassified|g__Lawsonibacter|s__Lawsonibacter_asaccharolyticus	up	up	up	up	up	up	up	up	up	up
k__Bacteria|p__Firmicutes|c__Clostridia|o__Clostridiales|f__Eubacteriaceae	up	up	up	up	up	up	up	up	up	up
k__Bacteria|p__Firmicutes|c__Clostridia|o__Clostridiales|f__Eubacteriaceae|g__Eubacterium	up	up	up	up	up	up	up	up	up	up
k__Bacteria|p__Firmicutes|c__Clostridia|o__Clostridiales|f__Eubacteriaceae|g__Eubacterium|s__Eubacterium_eligens	up	up	up	up	up	up	up	up	up	up
k__Bacteria|p__Firmicutes|c__Clostridia|o__Clostridiales|f__Eubacteriaceae|g__Eubacterium|s__Eubacterium_hallii	up	up	up	up	up	down	up	down	up	down
k__Bacteria|p__Firmicutes|c__Clostridia|o__Clostridiales|f__Eubacteriaceae|g__Eubacterium|s__Eubacterium_ramulus	down	up	down	up	down	up	up	up	up	up
k__Bacteria|p__Firmicutes|c__Clostridia|o__Clostridiales|f__Eubacteriaceae|g__Eubacterium|s__Eubacterium_sp_CAG_180	down	down	down	down	down	up	up	up	up	up
k__Bacteria|p__Firmicutes|c__Clostridia|o__Clostridiales|f__Eubacteriaceae|g__Eubacterium|s__Eubacterium_sp_CAG_251	down	down	down	.	down	down	down	up	down	up
k__Bacteria|p__Firmicutes|c__Clostridia|o__Clostridiales|f__Eubacteriaceae|g__Eubacterium|s__Eubacterium_sp_CAG_38	up	up	up	up	up	up	up	up	up	up
k__Bacteria|p__Firmicutes|c__Clostridia|o__Clostridiales|f__Eubacteriaceae|g__Eubacterium|s__Eubacterium_ventriosum	down	down	down	up	down	down	down	down	up	down
k__Bacteria|p__Firmicutes|c__Clostridia|o__Clostridiales|f__Lachnospiraceae	up	up	up	up	up	up	same	up	same	up
k__Bacteria|p__Firmicutes|c__Clostridia|o__Clostridiales|f__Lachnospiraceae|g__Anaerostipes	up	up	up	up	up	up	up	down	down	up
k__Bacteria|p__Firmicutes|c__Clostridia|o__Clostridiales|f__Lachnospiraceae|g__Anaerostipes|s__Anaerostipes_hadrus	up	up	up	up	up	up	up	down	down	up
k__Bacteria|p__Firmicutes|c__Clostridia|o__Clostridiales|f__Lachnospiraceae|g__Blautia	up	SIGUP	up	up	up	up	up	up	up	up
k__Bacteria|p__Firmicutes|c__Clostridia|o__Clostridiales|f__Lachnospiraceae|g__Blautia|s__Blautia_obeum	up	up	up	up	up	up	up	up	up	up
k__Bacteria|p__Firmicutes|c__Clostridia|o__Clostridiales|f__Lachnospiraceae|g__Blautia|s__Blautia_wexlerae	down	SIGDOWN	down	down	down	down	down	down	down	down
k__Bacteria|p__Firmicutes|c__Clostridia|o__Clostridiales|f__Lachnospiraceae|g__Blautia|s__Ruminococcus_gnavus	up	SIGUP	.	up	up	up	up	up	up	up
k__Bacteria|p__Firmicutes|c__Clostridia|o__Clostridiales|f__Lachnospiraceae|g__Blautia|s__Ruminococcus_torques	up	up	up	up	up	up	up	down	up	up
k__Bacteria|p__Firmicutes|c__Clostridia|o__Clostridiales|f__Lachnospiraceae|g__Butyrivibrio	down	.	.	.	down	down	down	down	down	down
k__Bacteria|p__Firmicutes|c__Clostridia|o__Clostridiales|f__Lachnospiraceae|g__Butyrivibrio|s__Butyrivibrio_crossotus	down	.	.	.	.	down	down	down	down	down
k__Bacteria|p__Firmicutes|c__Clostridia|o__Clostridiales|f__Lachnospiraceae|g__Coprococcus	down	down	down	down	down	down	down	down	down	down
k__Bacteria|p__Firmicutes|c__Clostridia|o__Clostridiales|f__Lachnospiraceae|g__Coprococcus|s__Coprococcus_catus	up	up	up	up	up	up	up	up	up	up
k__Bacteria|p__Firmicutes|c__Clostridia|o__Clostridiales|f__Lachnospiraceae|g__Coprococcus|s__Coprococcus_comes	down	down	down	up	down	down	down	down	down	down
k__Bacteria|p__Firmicutes|c__Clostridia|o__Clostridiales|f__Lachnospiraceae|g__Coprococcus|s__Coprococcus_eutactus	down	down	down	down	down	SIGDOWN	down	SIGDOWN	SIGDOWN	SIGDOWN
k__Bacteria|p__Firmicutes|c__Clostridia|o__Clostridiales|f__Lachnospiraceae|g__Dorea	down	up	down	up	down	down	down	down	down	down
k__Bacteria|p__Firmicutes|c__Clostridia|o__Clostridiales|f__Lachnospiraceae|g__Dorea|s__Dorea_formicigenerans	up	up	up	up	up	up	up	up	up	up
k__Bacteria|p__Firmicutes|c__Clostridia|o__Clostridiales|f__Lachnospiraceae|g__Dorea|s__Dorea_longicatena	down	down	down	up	down	down	down	down	down	down
k__Bacteria|p__Firmicutes|c__Clostridia|o__Clostridiales|f__Lachnospiraceae|g__Eisenbergiella	SIGUP	up	up	up	SIGUP	SIGUP	up	SIGUP	SIGUP	SIGUP
k__Bacteria|p__Firmicutes|c__Clostridia|o__Clostridiales|f__Lachnospiraceae|g__Eisenbergiella|s__Eisenbergiella_massiliensis	up	.	up	.	up	SIGUP	up	SIGUP	SIGUP	up
k__Bacteria|p__Firmicutes|c__Clostridia|o__Clostridiales|f__Lachnospiraceae|g__Eisenbergiella|s__Eisenbergiella_tayi	SIGUP	up	up	.	SIGUP	SIGUP	up	SIGUP	SIGUP	SIGUP
k__Bacteria|p__Firmicutes|c__Clostridia|o__Clostridiales|f__Lachnospiraceae|g__Fusicatenibacter	up	up	up	up	up	same	down	up	down	up
k__Bacteria|p__Firmicutes|c__Clostridia|o__Clostridiales|f__Lachnospiraceae|g__Fusicatenibacter|s__Fusicatenibacter_saccharivorans	up	up	up	up	up	same	down	up	down	up
k__Bacteria|p__Firmicutes|c__Clostridia|o__Clostridiales|f__Lachnospiraceae|g__Lachnoclostridium	up	up	up	up	up	SIGUP	SIGUP	SIGUP	SIGUP	SIGUP
k__Bacteria|p__Firmicutes|c__Clostridia|o__Clostridiales|f__Lachnospiraceae|g__Lachnoclostridium|s__Clostridium_asparagiforme	up	up	up	SIGUP	up	up	SIGUP	up	SIGUP	SIGUP
k__Bacteria|p__Firmicutes|c__Clostridia|o__Clostridiales|f__Lachnospiraceae|g__Lachnoclostridium|s__Clostridium_citroniae	up	up	.	.	up	up	up	up	up	up
k__Bacteria|p__Firmicutes|c__Clostridia|o__Clostridiales|f__Lachnospiraceae|g__Lachnoclostridium|s__Clostridium_lavalense	up	down	up	.	up	SIGUP	up	up	SIGUP	up
k__Bacteria|p__Firmicutes|c__Clostridia|o__Clostridiales|f__Lachnospiraceae|g__Lachnoclostridium|s__Clostridium_symbiosum	up	.	up	.	up	up	up	SIGUP	SIGUP	up
k__Bacteria|p__Firmicutes|c__Clostridia|o__Clostridiales|f__Lachnospiraceae|g__Lachnospira	up	up	down	up	up	up	up	down	down	up
k__Bacteria|p__Firmicutes|c__Clostridia|o__Clostridiales|f__Lachnospiraceae|g__Lachnospira|s__Lachnospira_pectinoschiza	up	up	down	up	up	up	up	down	down	up
k__Bacteria|p__Firmicutes|c__Clostridia|o__Clostridiales|f__Lachnospiraceae|g__Lachnospiraceae_unclassified	up	up	up	up	up	down	down	up	down	down
k__Bacteria|p__Firmicutes|c__Clostridia|o__Clostridiales|f__Lachnospiraceae|g__Lachnospiraceae_unclassified|s__Eubacterium_rectale	up	up	up	up	up	down	down	up	down	down
k__Bacteria|p__Firmicutes|c__Clostridia|o__Clostridiales|f__Lachnospiraceae|g__Roseburia	SIGUP	up	up	SIGUP	up	up	up	up	up	up
k__Bacteria|p__Firmicutes|c__Clostridia|o__Clostridiales|f__Lachnospiraceae|g__Roseburia|s__Roseburia_faecis	down	down	up	down	down	down	down	down	down	down
k__Bacteria|p__Firmicutes|c__Clostridia|o__Clostridiales|f__Lachnospiraceae|g__Roseburia|s__Roseburia_hominis	SIGUP	up	SIGUP	SIGUP	SIGUP	down	down	up	down	down
k__Bacteria|p__Firmicutes|c__Clostridia|o__Clostridiales|f__Lachnospiraceae|g__Roseburia|s__Roseburia_intestinalis	up	up	down	up	up	up	up	down	up	down
k__Bacteria|p__Firmicutes|c__Clostridia|o__Clostridiales|f__Lachnospiraceae|g__Roseburia|s__Roseburia_inulinivorans	SIGUP	up	up	up	up	up	up	up	up	up
k__Bacteria|p__Firmicutes|c__Clostridia|o__Clostridiales|f__Lachnospiraceae|g__Roseburia|s__Roseburia_sp_CAG_182	SIGUP	up	up	up	SIGUP	SIGUP	up	SIGUP	up	SIGUP
k__Bacteria|p__Firmicutes|c__Clostridia|o__Clostridiales|f__Lachnospiraceae|g__Roseburia|s__Roseburia_sp_CAG_303	up	up	.	.	up	up	SIGUP	up	up	up
k__Bacteria|p__Firmicutes|c__Clostridia|o__Clostridiales|f__Lachnospiraceae|g__Roseburia|s__Roseburia_sp_CAG_309	.	.	.	.	.	SIGDOWN	down	SIGDOWN	SIGDOWN	SIGDOWN
k__Bacteria|p__Firmicutes|c__Clostridia|o__Clostridiales|f__Lachnospiraceae|g__Roseburia|s__Roseburia_sp_CAG_471	up	.	.	.	.	up	up	down	up	down
k__Bacteria|p__Firmicutes|c__Clostridia|o__Clostridiales|f__Oscillospiraceae	up	up	up	up	up	SIGDOWN	down	down	SIGDOWN	down
k__Bacteria|p__Firmicutes|c__Clostridia|o__Clostridiales|f__Oscillospiraceae|g__Oscillibacter	up	up	up	up	up	SIGDOWN	down	down	SIGDOWN	down
k__Bacteria|p__Firmicutes|c__Clostridia|o__Clostridiales|f__Oscillospiraceae|g__Oscillibacter|s__Oscillibacter_sp_57_20	up	up	up	up	up	SIGDOWN	down	down	SIGDOWN	down
k__Bacteria|p__Firmicutes|c__Clostridia|o__Clostridiales|f__Oscillospiraceae|g__Oscillibacter|s__Oscillibacter_sp_CAG_241	up	up	up	up	up	down	down	down	down	down
k__Bacteria|p__Firmicutes|c__Clostridia|o__Clostridiales|f__Oscillospiraceae|g__Oscillibacter|s__Oscillibacter_sp_PC13	up	.	up	.	up	up	up	up	down	up
k__Bacteria|p__Firmicutes|c__Clostridia|o__Clostridiales|f__Peptostreptococcaceae	.	.	.	.	.	down	down	down	down	up
k__Bacteria|p__Firmicutes|c__Clostridia|o__Clostridiales|f__Peptostreptococcaceae|g__Intestinibacter	.	.	.	.	.	down	down	down	down	up
k__Bacteria|p__Firmicutes|c__Clostridia|o__Clostridiales|f__Peptostreptococcaceae|g__Intestinibacter|s__Intestinibacter_bartlettii	.	.	.	.	.	down	down	down	down	up
k__Bacteria|p__Firmicutes|c__Clostridia|o__Clostridiales|f__Ruminococcaceae	up	up	up	up	up	same	same	same	same	same
k__Bacteria|p__Firmicutes|c__Clostridia|o__Clostridiales|f__Ruminococcaceae|g__Agathobaculum	up	up	up	up	up	up	up	down	down	up
k__Bacteria|p__Firmicutes|c__Clostridia|o__Clostridiales|f__Ruminococcaceae|g__Agathobaculum|s__Agathobaculum_butyriciproducens	up	up	up	up	up	up	up	down	down	up
k__Bacteria|p__Firmicutes|c__Clostridia|o__Clostridiales|f__Ruminococcaceae|g__Anaeromassilibacillus	up	down	up	up	down	down	down	up	up	down
k__Bacteria|p__Firmicutes|c__Clostridia|o__Clostridiales|f__Ruminococcaceae|g__Anaeromassilibacillus|s__Anaeromassilibacillus_sp_An250	up	down	up	up	down	down	down	up	up	down
k__Bacteria|p__Firmicutes|c__Clostridia|o__Clostridiales|f__Ruminococcaceae|g__Anaerotruncus	up	down	up	up	down	SIGUP	up	SIGUP	SIGUP	SIGUP
k__Bacteria|p__Firmicutes|c__Clostridia|o__Clostridiales|f__Ruminococcaceae|g__Anaerotruncus|s__Anaerotruncus_colihominis	SIGUP	up	up	SIGUP	up	SIGUP	up	SIGUP	SIGUP	SIGUP
k__Bacteria|p__Firmicutes|c__Clostridia|o__Clostridiales|f__Ruminococcaceae|g__Anaerotruncus|s__Anaerotruncus_sp_CAG_528	up	.	up	.	.	up	down	up	up	up
k__Bacteria|p__Firmicutes|c__Clostridia|o__Clostridiales|f__Ruminococcaceae|g__Faecalibacterium	up	up	up	up	down	up	up	same	up	same
k__Bacteria|p__Firmicutes|c__Clostridia|o__Clostridiales|f__Ruminococcaceae|g__Faecalibacterium|s__Faecalibacterium_prausnitzii	up	up	up	up	down	up	up	same	up	same
k__Bacteria|p__Firmicutes|c__Clostridia|o__Clostridiales|f__Ruminococcaceae|g__Flavonifractor	up	up	up	up	up	SIGUP	up	up	up	up
k__Bacteria|p__Firmicutes|c__Clostridia|o__Clostridiales|f__Ruminococcaceae|g__Flavonifractor|s__Flavonifractor_plautii	up	up	up	up	up	up	up	up	up	up
k__Bacteria|p__Firmicutes|c__Clostridia|o__Clostridiales|f__Ruminococcaceae|g__Gemmiger	up	up	up	up	up	down	down	up	down	up
k__Bacteria|p__Firmicutes|c__Clostridia|o__Clostridiales|f__Ruminococcaceae|g__Gemmiger|s__Gemmiger_formicilis	up	up	up	up	up	down	down	up	down	up
k__Bacteria|p__Firmicutes|c__Clostridia|o__Clostridiales|f__Ruminococcaceae|g__Harryflintia	up	.	up	.	up	SIGUP	up	up	up	up
k__Bacteria|p__Firmicutes|c__Clostridia|o__Clostridiales|f__Ruminococcaceae|g__Harryflintia|s__Harryflintia_acetispora	up	.	up	.	up	SIGUP	up	up	up	up
k__Bacteria|p__Firmicutes|c__Clostridia|o__Clostridiales|f__Ruminococcaceae|g__Pseudoflavonifractor	up	.	up	.	up	down	down	up	down	down
k__Bacteria|p__Firmicutes|c__Clostridia|o__Clostridiales|f__Ruminococcaceae|g__Pseudoflavonifractor|s__Pseudoflavonifractor_capillosus	up	.	up	.	up	up	down	up	down	up
k__Bacteria|p__Firmicutes|c__Clostridia|o__Clostridiales|f__Ruminococcaceae|g__Pseudoflavonifractor|s__Pseudoflavonifractor_sp_An184	up	.	up	.	up	down	down	down	down	down
k__Bacteria|p__Firmicutes|c__Clostridia|o__Clostridiales|f__Ruminococcaceae|g__Ruminococcaceae_unclassified	down	down	up	down	up	down	down	down	down	down
k__Bacteria|p__Firmicutes|c__Clostridia|o__Clostridiales|f__Ruminococcaceae|g__Ruminococcaceae_unclassified|s__Clostridium_leptum	up	up	up	SIGUP	up	SIGUP	up	SIGUP	SIGUP	SIGUP
k__Bacteria|p__Firmicutes|c__Clostridia|o__Clostridiales|f__Ruminococcaceae|g__Ruminococcaceae_unclassified|s__Eubacterium_siraeum	down	down	up	down	up	SIGDOWN	SIGDOWN	SIGDOWN	SIGDOWN	SIGDOWN
k__Bacteria|p__Firmicutes|c__Clostridia|o__Clostridiales|f__Ruminococcaceae|g__Ruminococcaceae_unclassified|s__Ruminococcaceae_bacterium_D5	up	up	up	.	up	up	up	up	down	up
k__Bacteria|p__Firmicutes|c__Clostridia|o__Clostridiales|f__Ruminococcaceae|g__Ruminococcus	down	down	down	up	down	down	down	SIGDOWN	down	down
k__Bacteria|p__Firmicutes|c__Clostridia|o__Clostridiales|f__Ruminococcaceae|g__Ruminococcus|s__Ruminococcus_bicirculans	down	down	down	down	down	SIGDOWN	down	SIGDOWN	SIGDOWN	SIGDOWN
k__Bacteria|p__Firmicutes|c__Clostridia|o__Clostridiales|f__Ruminococcaceae|g__Ruminococcus|s__Ruminococcus_bromii	down	down	down	up	down	down	up	down	down	down
k__Bacteria|p__Firmicutes|c__Clostridia|o__Clostridiales|f__Ruminococcaceae|g__Ruminococcus|s__Ruminococcus_lactaris	up	up	up	down	up	up	up	down	down	up
k__Bacteria|p__Firmicutes|c__Clostridia|o__Clostridiales|f__Ruminococcaceae|g__Ruminococcus|s__Ruminococcus_obeum_CAG_39	down	up	.	.	down	down	up	down	up	down
k__Bacteria|p__Firmicutes|c__Clostridia|o__Clostridiales|f__Ruminococcaceae|g__Ruminococcus|s__Ruminococcus_sp_CAG_330	.	.	.	.	.	down	down	down	down	down
k__Bacteria|p__Firmicutes|c__Clostridia|o__Clostridiales|f__Ruminococcaceae|g__Ruthenibacterium	up	up	up	up	up	up	up	up	up	up
k__Bacteria|p__Firmicutes|c__Clostridia|o__Clostridiales|f__Ruminococcaceae|g__Ruthenibacterium|s__Ruthenibacterium_lactatiformans	up	up	up	up	up	up	up	up	up	up
k__Bacteria|p__Firmicutes|c__Erysipelotrichia	up	up	up	down	up	up	up	up	up	up
k__Bacteria|p__Firmicutes|c__Erysipelotrichia|o__Erysipelotrichales	up	up	up	down	up	up	up	up	up	up
k__Bacteria|p__Firmicutes|c__Erysipelotrichia|o__Erysipelotrichales|f__Erysipelotrichaceae	up	up	up	down	up	up	up	up	up	up
k__Bacteria|p__Firmicutes|c__Erysipelotrichia|o__Erysipelotrichales|f__Erysipelotrichaceae|g__Holdemania	up	up	up	up	up	up	up	up	up	up
k__Bacteria|p__Firmicutes|c__Erysipelotrichia|o__Erysipelotrichales|f__Erysipelotrichaceae|g__Holdemania|s__Holdemania_filiformis	up	up	up	up	up	up	up	up	up	up
k__Bacteria|p__Firmicutes|c__Firmicutes_unclassified	up	up	down	up	up	down	down	up	down	down
k__Bacteria|p__Firmicutes|c__Firmicutes_unclassified|o__Firmicutes_unclassified	up	up	down	up	up	down	down	up	down	down
k__Bacteria|p__Firmicutes|c__Firmicutes_unclassified|o__Firmicutes_unclassified|f__Firmicutes_unclassified	up	up	down	up	up	down	down	up	down	down
k__Bacteria|p__Firmicutes|c__Firmicutes_unclassified|o__Firmicutes_unclassified|f__Firmicutes_unclassified|g__Firmicutes_unclassified	up	up	down	up	up	down	down	up	down	down
k__Bacteria|p__Firmicutes|c__Firmicutes_unclassified|o__Firmicutes_unclassified|f__Firmicutes_unclassified|g__Firmicutes_unclassified|s__Firmicutes_bacterium_CAG_110	up	up	down	up	up	down	down	down	SIGDOWN	down
k__Bacteria|p__Firmicutes|c__Firmicutes_unclassified|o__Firmicutes_unclassified|f__Firmicutes_unclassified|g__Firmicutes_unclassified|s__Firmicutes_bacterium_CAG_170	up	.	up	.	up	SIGDOWN	SIGDOWN	SIGDOWN	SIGDOWN	down
k__Bacteria|p__Firmicutes|c__Firmicutes_unclassified|o__Firmicutes_unclassified|f__Firmicutes_unclassified|g__Firmicutes_unclassified|s__Firmicutes_bacterium_CAG_238	.	.	.	.	.	SIGDOWN	down	down	SIGDOWN	down
k__Bacteria|p__Firmicutes|c__Firmicutes_unclassified|o__Firmicutes_unclassified|f__Firmicutes_unclassified|g__Firmicutes_unclassified|s__Firmicutes_bacterium_CAG_83	up	up	up	up	down	down	down	up	down	up
k__Bacteria|p__Firmicutes|c__Firmicutes_unclassified|o__Firmicutes_unclassified|f__Firmicutes_unclassified|g__Firmicutes_unclassified|s__Firmicutes_bacterium_CAG_94	up	.	up	.	up	down	down	down	down	down
k__Bacteria|p__Firmicutes|c__Firmicutes_unclassified|o__Firmicutes_unclassified|f__Firmicutes_unclassified|g__Firmicutes_unclassified|s__Firmicutes_bacterium_CAG_95	down	.	.	.	.	SIGDOWN	SIGDOWN	SIGDOWN	SIGDOWN	SIGDOWN
k__Bacteria|p__Firmicutes|c__Negativicutes	down	up	down	down	down	down	down	down	down	down
k__Bacteria|p__Firmicutes|c__Negativicutes|o__Acidaminococcales	down	up	down	down	down	SIGDOWN	down	down	down	down
k__Bacteria|p__Firmicutes|c__Negativicutes|o__Acidaminococcales|f__Acidaminococcaceae	down	up	down	down	down	SIGDOWN	down	down	down	down
k__Bacteria|p__Firmicutes|c__Negativicutes|o__Acidaminococcales|f__Acidaminococcaceae|g__Phascolarctobacterium	down	up	down	down	down	down	down	down	down	down
k__Bacteria|p__Firmicutes|c__Negativicutes|o__Acidaminococcales|f__Acidaminococcaceae|g__Phascolarctobacterium|s__Phascolarctobacterium_faecium	up	up	up	.	up	down	down	down	down	down
k__Bacteria|p__Firmicutes|c__Negativicutes|o__Acidaminococcales|f__Acidaminococcaceae|g__Phascolarctobacterium|s__Phascolarctobacterium_sp_CAG_266	down	.	.	.	.	down	down	down	down	down
k__Bacteria|p__Firmicutes|c__Negativicutes|o__Acidaminococcales|f__Acidaminococcaceae|g__Phascolarctobacterium|s__Phascolarctobacterium_succinatutens	down	.	down	down	up	down	down	up	down	down
k__Bacteria|p__Firmicutes|c__Negativicutes|o__Selenomonadales	down	.	.	.	.	down	down	down	down	down
k__Bacteria|p__Firmicutes|c__Negativicutes|o__Selenomonadales|f__Selenomonadaceae	down	.	.	.	.	down	down	down	down	down
k__Bacteria|p__Firmicutes|c__Negativicutes|o__Selenomonadales|f__Selenomonadaceae|g__Mitsuokella	.	.	.	.	.	SIGDOWN	down	down	down	down
k__Bacteria|p__Firmicutes|c__Negativicutes|o__Veillonellales	up	up	up	up	up	up	up	down	up	down
k__Bacteria|p__Firmicutes|c__Negativicutes|o__Veillonellales|f__Veillonellaceae	up	up	up	up	up	up	up	down	up	down
k__Bacteria|p__Firmicutes|c__Negativicutes|o__Veillonellales|f__Veillonellaceae|g__Dialister	up	up	up	down	up	down	down	down	up	down
k__Bacteria|p__Firmicutes|c__Negativicutes|o__Veillonellales|f__Veillonellaceae|g__Dialister|s__Dialister_invisus	up	down	up	down	up	up	down	up	up	down
k__Bacteria|p__Firmicutes|c__Negativicutes|o__Veillonellales|f__Veillonellaceae|g__Veillonella	up	up	up	up	up	SIGUP	up	up	up	SIGUP
k__Bacteria|p__Firmicutes|c__Negativicutes|o__Veillonellales|f__Veillonellaceae|g__Veillonella|s__Veillonella_atypica	up	.	up	.	.	SIGUP	up	up	up	up
k__Bacteria|p__Firmicutes|c__Negativicutes|o__Veillonellales|f__Veillonellaceae|g__Veillonella|s__Veillonella_dispar	up	up	.	.	down	up	up	up	up	up
k__Bacteria|p__Firmicutes|c__Negativicutes|o__Veillonellales|f__Veillonellaceae|g__Veillonella|s__Veillonella_parvula	up	.	up	.	up	up	up	up	up	up
k__Bacteria|p__Lentisphaerae	down	.	down	.	down	SIGDOWN	SIGDOWN	down	SIGDOWN	down
k__Bacteria|p__Lentisphaerae|c__Lentisphaeria	down	.	down	.	down	SIGDOWN	SIGDOWN	down	SIGDOWN	down
k__Bacteria|p__Lentisphaerae|c__Lentisphaeria|o__Victivallales	down	.	down	.	down	SIGDOWN	SIGDOWN	down	SIGDOWN	down
k__Bacteria|p__Lentisphaerae|c__Lentisphaeria|o__Victivallales|f__Victivallaceae	down	.	down	.	down	SIGDOWN	SIGDOWN	down	SIGDOWN	down
k__Bacteria|p__Lentisphaerae|c__Lentisphaeria|o__Victivallales|f__Victivallaceae|g__Victivallis	down	.	down	.	down	SIGDOWN	SIGDOWN	down	SIGDOWN	down
k__Bacteria|p__Lentisphaerae|c__Lentisphaeria|o__Victivallales|f__Victivallaceae|g__Victivallis|s__Victivallis_vadensis	down	.	down	.	down	SIGDOWN	SIGDOWN	down	SIGDOWN	down
k__Bacteria|p__Proteobacteria	up	up	up	up	down	up	up	up	up	up
k__Bacteria|p__Proteobacteria|c__Betaproteobacteria	down	down	down	up	down	down	down	down	down	down
k__Bacteria|p__Proteobacteria|c__Betaproteobacteria|o__Burkholderiales	down	down	down	up	down	down	down	down	down	down
k__Bacteria|p__Proteobacteria|c__Betaproteobacteria|o__Burkholderiales|f__Sutterellaceae	down	down	down	up	down	down	down	down	down	down
k__Bacteria|p__Proteobacteria|c__Betaproteobacteria|o__Burkholderiales|f__Sutterellaceae|g__Parasutterella	down	down	down	up	down	down	down	down	down	down
k__Bacteria|p__Proteobacteria|c__Betaproteobacteria|o__Burkholderiales|f__Sutterellaceae|g__Parasutterella|s__Parasutterella_excrementihominis	down	down	down	up	down	down	down	down	down	down
k__Bacteria|p__Proteobacteria|c__Betaproteobacteria|o__Burkholderiales|f__Sutterellaceae|g__Sutterella	up	up	down	up	up	up	up	down	up	up
k__Bacteria|p__Proteobacteria|c__Betaproteobacteria|o__Burkholderiales|f__Sutterellaceae|g__Sutterella|s__Sutterella_parvirubra	up	up	down	up	up	up	up	down	up	up
k__Bacteria|p__Proteobacteria|c__Betaproteobacteria|o__Burkholderiales|f__Sutterellaceae|g__Turicimonas	up	up	up	up	up	up	up	up	up	down
k__Bacteria|p__Proteobacteria|c__Betaproteobacteria|o__Burkholderiales|f__Sutterellaceae|g__Turicimonas|s__Turicimonas_muris	up	up	up	up	up	up	up	up	up	down
k__Bacteria|p__Proteobacteria|c__Deltaproteobacteria	up	up	down	down	up	SIGDOWN	down	down	down	down
k__Bacteria|p__Proteobacteria|c__Deltaproteobacteria|o__Desulfovibrionales	up	up	down	down	up	SIGDOWN	down	down	down	down
k__Bacteria|p__Proteobacteria|c__Deltaproteobacteria|o__Desulfovibrionales|f__Desulfovibrionaceae	up	up	down	down	up	SIGDOWN	down	down	down	down
k__Bacteria|p__Proteobacteria|c__Deltaproteobacteria|o__Desulfovibrionales|f__Desulfovibrionaceae|g__Bilophila	down	down	down	up	down	down	down	down	down	down
k__Bacteria|p__Proteobacteria|c__Deltaproteobacteria|o__Desulfovibrionales|f__Desulfovibrionaceae|g__Bilophila|s__Bilophila_wadsworthia	down	down	down	up	down	down	down	down	down	down
k__Bacteria|p__Proteobacteria|c__Deltaproteobacteria|o__Desulfovibrionales|f__Desulfovibrionaceae|g__Desulfovibrio	up	up	down	down	up	down	down	down	down	down
k__Bacteria|p__Proteobacteria|c__Deltaproteobacteria|o__Desulfovibrionales|f__Desulfovibrionaceae|g__Desulfovibrio|s__Desulfovibrio_piger	up	up	down	down	up	down	down	down	down	down
k__Bacteria|p__Proteobacteria|c__Deltaproteobacteria|o__Desulfovibrionales|f__Desulfovibrionaceae|g__Desulfovibrionaceae_unclassified	down	.	down	.	.	down	down	down	down	down
k__Bacteria|p__Proteobacteria|c__Deltaproteobacteria|o__Desulfovibrionales|f__Desulfovibrionaceae|g__Desulfovibrionaceae_unclassified|s__Desulfovibrionaceae_bacterium	down	.	down	.	.	down	down	down	down	down
k__Bacteria|p__Proteobacteria|c__Gammaproteobacteria	up	up	up	up	up	SIGUP	up	SIGUP	SIGUP	SIGUP
k__Bacteria|p__Proteobacteria|c__Gammaproteobacteria|o__Enterobacterales	up	up	up	up	up	SIGUP	up	SIGUP	up	SIGUP
k__Bacteria|p__Proteobacteria|c__Gammaproteobacteria|o__Enterobacterales|f__Enterobacteriaceae	up	up	up	up	up	SIGUP	up	SIGUP	SIGUP	SIGUP
k__Bacteria|p__Proteobacteria|c__Gammaproteobacteria|o__Enterobacterales|f__Enterobacteriaceae|g__Escherichia	up	up	up	up	up	SIGUP	SIGUP	SIGUP	SIGUP	SIGUP
k__Bacteria|p__Proteobacteria|c__Gammaproteobacteria|o__Enterobacterales|f__Enterobacteriaceae|g__Escherichia|s__Escherichia_coli	up	up	up	up	up	SIGUP	SIGUP	SIGUP	SIGUP	SIGUP
k__Bacteria|p__Proteobacteria|c__Gammaproteobacteria|o__Enterobacterales|f__Enterobacteriaceae|g__Klebsiella	.	.	.	.	.	down	down	up	up	down
k__Bacteria|p__Proteobacteria|c__Gammaproteobacteria|o__Pasteurellales	down	down	up	SIGUP	down	SIGUP	up	SIGUP	SIGUP	SIGUP
k__Bacteria|p__Proteobacteria|c__Gammaproteobacteria|o__Pasteurellales|f__Pasteurellaceae	down	down	up	SIGUP	down	SIGUP	up	SIGUP	SIGUP	SIGUP
k__Bacteria|p__Proteobacteria|c__Gammaproteobacteria|o__Pasteurellales|f__Pasteurellaceae|g__Haemophilus	SIGUP	up	up	SIGUP	up	SIGUP	up	SIGUP	SIGUP	SIGUP
k__Bacteria|p__Proteobacteria|c__Gammaproteobacteria|o__Pasteurellales|f__Pasteurellaceae|g__Haemophilus|s__Haemophilus_parainfluenzae	SIGUP	up	up	up	up	SIGUP	up	SIGUP	SIGUP	SIGUP
k__Bacteria|p__Proteobacteria|c__Gammaproteobacteria|o__Pasteurellales|f__Pasteurellaceae|g__Haemophilus|s__Haemophilus_sp_HMSC71H05	up	.	up	up	up	up	down	SIGUP	up	up
k__Bacteria|p__Proteobacteria|c__Proteobacteria_unclassified	up	down	up	up	down	down	down	down	down	down
k__Bacteria|p__Proteobacteria|c__Proteobacteria_unclassified|o__Proteobacteria_unclassified	up	down	up	up	down	down	down	down	down	down
k__Bacteria|p__Proteobacteria|c__Proteobacteria_unclassified|o__Proteobacteria_unclassified|f__Proteobacteria_unclassified	up	down	up	up	down	down	down	down	down	down
k__Bacteria|p__Proteobacteria|c__Proteobacteria_unclassified|o__Proteobacteria_unclassified|f__Proteobacteria_unclassified|g__Proteobacteria_unclassified	up	down	up	up	down	down	down	down	down	down
k__Bacteria|p__Proteobacteria|c__Proteobacteria_unclassified|o__Proteobacteria_unclassified|f__Proteobacteria_unclassified|g__Proteobacteria_unclassified|s__Proteobacteria_bacterium_CAG_139	up	down	up	up	down	down	down	down	down	down
k__Bacteria|p__Verrucomicrobia	up	up	down	down	up	down	down	down	down	down
k__Bacteria|p__Verrucomicrobia|c__Verrucomicrobiae	up	up	down	down	up	down	down	down	down	down
k__Bacteria|p__Verrucomicrobia|c__Verrucomicrobiae|o__Verrucomicrobiales	up	up	down	down	up	down	down	down	down	down
k__Bacteria|p__Verrucomicrobia|c__Verrucomicrobiae|o__Verrucomicrobiales|f__Akkermansiaceae	up	up	down	down	up	down	down	down	down	down
k__Bacteria|p__Verrucomicrobia|c__Verrucomicrobiae|o__Verrucomicrobiales|f__Akkermansiaceae|g__Akkermansia	up	up	down	down	up	down	down	down	down	down
k__Bacteria|p__Verrucomicrobia|c__Verrucomicrobiae|o__Verrucomicrobiales|f__Akkermansiaceae|g__Akkermansia|s__Akkermansia_muciniphila	up	up	down	down	up	down	down	down	down	down

## Sheet: Table S3
name	Ab(Ctrl)	Ab(IBD)	log2(abFC)	p_ab	FDR_ab	pres_ctrl	abs_ctrl	pres_IBD	abs_IBD	prevalence_ctrl	prevalence_IBD	p_prev	FDR_prev	Diff(abundance)	Diff(prevalence)
k__Bacteria|p__Actinobacteria	0.850984	1.05546	0.31067	0.19934	0.419921	465	0	92	1	100	98.9247	0.0580403	0.147479	up	down
k__Bacteria|p__Actinobacteria|c__Actinobacteria	0.487256	0.700322	0.523339	0.0763672	0.233846	426	39	85	8	91.6129	91.3978	1	1	up	down
k__Bacteria|p__Actinobacteria|c__Actinobacteria|o__Bifidobacteriales	0.485797	0.696882	0.52056	0.0791618	0.233846	425	40	83	10	91.3978	89.2473	1	1	up	down
k__Bacteria|p__Actinobacteria|c__Actinobacteria|o__Bifidobacteriales|f__Bifidobacteriaceae	0.485797	0.696882	0.52056	0.0791618	0.233846	425	40	83	10	91.3978	89.2473	1	1	up	down
k__Bacteria|p__Actinobacteria|c__Actinobacteria|o__Bifidobacteriales|f__Bifidobacteriaceae|g__Bifidobacterium	0.485797	0.696882	0.52056	0.0791618	0.233846	425	40	83	10	91.3978	89.2473	1	1	up	down
k__Bacteria|p__Actinobacteria|c__Actinobacteria|o__Bifidobacteriales|f__Bifidobacteriaceae|g__Bifidobacterium|s__Bifidobacterium_adolescentis	0.327565	0.448788	0.454254	0.223715	0.443642	362	103	69	24	77.8495	74.1935	1	1	up	down
k__Bacteria|p__Actinobacteria|c__Actinobacteria|o__Bifidobacteriales|f__Bifidobacteriaceae|g__Bifidobacterium|s__Bifidobacterium_bifidum	0.0371989	0.0647694	0.80005	0.0492296	0.212012	109	356	33	60	23.4409	35.4839	0.0179948	0.0656282	up	up
k__Bacteria|p__Actinobacteria|c__Actinobacteria|o__Bifidobacteriales|f__Bifidobacteriaceae|g__Bifidobacterium|s__Bifidobacterium_catenulatum	Insufficient data (<10 in one or both groups)					62	403	7	86	13.3333	7.52688	0.101163	0.207711	.	down
k__Bacteria|p__Actinobacteria|c__Actinobacteria|o__Bifidobacteriales|f__Bifidobacteriaceae|g__Bifidobacterium|s__Bifidobacterium_dentium	Insufficient data (<10 in one or both groups)					22	443	9	84	4.73118	9.67742	0.077068	0.179141	SIGUP	up
k__Bacteria|p__Actinobacteria|c__Actinobacteria|o__Bifidobacteriales|f__Bifidobacteriaceae|g__Bifidobacterium|s__Bifidobacterium_longum	0.104287	0.135211	0.374654	0.167179	0.366189	370	95	74	19	79.5699	79.5699	1	1	up	same
k__Bacteria|p__Actinobacteria|c__Actinobacteria|o__Bifidobacteriales|f__Bifidobacteriaceae|g__Bifidobacterium|s__Bifidobacterium_pseudocatenulatum	0.00722822	0.0405244	2.48708	0.000265633	0.00568897	60	405	19	74	12.9032	20.4301	0.0682522	0.163291	SIGUP	up
k__Bacteria|p__Actinobacteria|c__Actinobacteria|o__Micrococcales	0.00092071	0.00208118	1.17659	0.159697	0.366189	77	388	12	81	16.5591	12.9032	1	1	up	down
k__Bacteria|p__Actinobacteria|c__Actinobacteria|o__Micrococcales|f__Micrococcaceae	0.00092071	0.00208118	1.17659	0.159697	0.366189	77	388	12	81	16.5591	12.9032	1	1	up	down
k__Bacteria|p__Actinobacteria|c__Actinobacteria|o__Micrococcales|f__Micrococcaceae|g__Rothia	0.00092071	0.00208118	1.17659	0.159697	0.366189	77	388	12	81	16.5591	12.9032	1	1	up	down
k__Bacteria|p__Actinobacteria|c__Actinobacteria|o__Micrococcales|f__Micrococcaceae|g__Rothia|s__Rothia_mucilaginosa	0.000916946	0.00203538	1.15039	0.166194	0.366189	76	389	12	81	16.3441	12.9032	1	1	up	down
k__Bacteria|p__Actinobacteria|c__Coriobacteriia	0.363728	0.35514	-0.0344701	0.877215	0.963437	465	0	92	1	100	98.9247	0.0580403	0.147479	down	down
k__Bacteria|p__Actinobacteria|c__Coriobacteriia|o__Coriobacteriales	0.314495	0.313586	-0.00417865	0.986232	0.998625	446	19	84	9	95.914	90.3226	0.038707	0.110084	down	down
k__Bacteria|p__Actinobacteria|c__Coriobacteriia|o__Coriobacteriales|f__Coriobacteriaceae	0.312063	0.313315	0.00577713	0.980681	0.998625	446	19	84	9	95.914	90.3226	0.038707	0.110084	up	down
k__Bacteria|p__Actinobacteria|c__Coriobacteriia|o__Coriobacteriales|f__Coriobacteriaceae|g__Collinsella	0.307696	0.310661	0.0138343	0.953527	0.988131	435	30	84	9	93.5484	90.3226	1	1	up	down
k__Bacteria|p__Actinobacteria|c__Coriobacteriia|o__Coriobacteriales|f__Coriobacteriaceae|g__Collinsella|s__Collinsella_aerofaciens	0.29995	0.306472	0.0310319	0.891811	0.964915	432	33	84	9	92.9032	90.3226	1	1	up	down
k__Bacteria|p__Actinobacteria|c__Coriobacteriia|o__Coriobacteriales|f__Coriobacteriaceae|g__Collinsella|s__Collinsella_intestinalis	Insufficient data (<10 in one or both groups)					33	432	9	84	7.09677	9.67742	1	1	.	up
k__Bacteria|p__Actinobacteria|c__Coriobacteriia|o__Coriobacteriales|f__Coriobacteriaceae|g__Collinsella|s__Collinsella_stercoris	0.00142632	0.00136742	-0.0608446	0.953348	0.988131	189	276	39	54	40.6452	41.9355	1	1	down	up
k__Bacteria|p__Actinobacteria|c__Coriobacteriia|o__Coriobacteriales|f__Coriobacteriaceae|g__Enorma	0.00436688	0.00265409	-0.718388	0.615144	0.790459	72	393	16	77	15.4839	17.2043	1	1	down	up
k__Bacteria|p__Actinobacteria|c__Coriobacteriia|o__Coriobacteriales|f__Coriobacteriaceae|g__Enorma|s__Enorma_massiliensis	Insufficient data (<10 in one or both groups)					36	429	7	86	7.74194	7.52688	1	1	.	down
k__Bacteria|p__Actinobacteria|c__Coriobacteriia|o__Coriobacteriales|f__Coriobacteriaceae|g__Enorma|s__[Collinsella]_massiliensis	0.0015106	0.000273548	-2.46526	0.406465	0.614479	51	414	11	82	10.9677	11.828	1	1	down	up
k__Bacteria|p__Actinobacteria|c__Coriobacteriia|o__Eggerthellales	0.0492329	0.0415549	-0.244603	0.420786	0.621505	419	46	82	11	90.1075	88.172	1	1	down	down
k__Bacteria|p__Actinobacteria|c__Coriobacteriia|o__Eggerthellales|f__Eggerthellaceae	0.0492329	0.0415549	-0.244603	0.420786	0.621505	419	46	82	11	90.1075	88.172	1	1	down	down
k__Bacteria|p__Actinobacteria|c__Coriobacteriia|o__Eggerthellales|f__Eggerthellaceae|g__Adlercreutzia	0.00499591	0.00359011	-0.476722	0.377312	0.597878	199	266	39	54	42.7957	41.9355	1	1	down	down
k__Bacteria|p__Actinobacteria|c__Coriobacteriia|o__Eggerthellales|f__Eggerthellaceae|g__Adlercreutzia|s__Adlercreutzia_equolifaciens	0.00499591	0.00359011	-0.476722	0.377312	0.597878	199	266	39	54	42.7957	41.9355	1	1	down	down
k__Bacteria|p__Actinobacteria|c__Coriobacteriia|o__Eggerthellales|f__Eggerthellaceae|g__Asaccharobacter	0.00995359	0.00624409	-0.672727	0.149537	0.366189	236	229	46	47	50.7527	49.4624	1	1	down	down
k__Bacteria|p__Actinobacteria|c__Coriobacteriia|o__Eggerthellales|f__Eggerthellaceae|g__Asaccharobacter|s__Asaccharobacter_celatus	0.00995359	0.00624409	-0.672727	0.149537	0.366189	236	229	46	47	50.7527	49.4624	1	1	down	down
k__Bacteria|p__Actinobacteria|c__Coriobacteriia|o__Eggerthellales|f__Eggerthellaceae|g__Eggerthella	0.00646748	0.00855258	0.403155	0.663027	0.807573	78	387	34	59	16.7742	36.5591	4.13743e-05	0.000557653	up	SIGUP
k__Bacteria|p__Actinobacteria|c__Coriobacteriia|o__Eggerthellales|f__Eggerthellaceae|g__Eggerthella|s__Eggerthella_lenta	0.00646748	0.00855258	0.403155	0.663027	0.807573	78	387	34	59	16.7742	36.5591	4.13743e-05	0.000557653	up	SIGUP
k__Bacteria|p__Actinobacteria|c__Coriobacteriia|o__Eggerthellales|f__Eggerthellaceae|g__Gordonibacter	0.00345028	0.00351366	0.0262597	0.962576	0.989528	124	341	33	60	26.6667	35.4839	0.0901	0.195214	up	up
k__Bacteria|p__Actinobacteria|c__Coriobacteriia|o__Eggerthellales|f__Eggerthellaceae|g__Gordonibacter|s__Gordonibacter_pamelaeae	0.00345028	0.00351366	0.0262597	0.962576	0.989528	124	341	33	60	26.6667	35.4839	0.0901	0.195214	up	up
k__Bacteria|p__Actinobacteria|c__Coriobacteriia|o__Eggerthellales|f__Eggerthellaceae|g__Slackia	0.0241383	0.0196551	-0.296425	0.511411	0.699109	231	234	33	60	49.6774	35.4839	0.0116827	0.0452707	down	SIGDOWN
k__Bacteria|p__Actinobacteria|c__Coriobacteriia|o__Eggerthellales|f__Eggerthellaceae|g__Slackia|s__Slackia_isoflavoniconvertens	0.0241383	0.0196551	-0.296425	0.511411	0.699109	231	234	33	60	49.6774	35.4839	0.0116827	0.0452707	down	SIGDOWN
k__Bacteria|p__Bacteroidetes	22.2928	29.7417	0.415912	4.28598e-06	0.000183583	465	0	93	0	100	100	1	1	SIGUP	same
k__Bacteria|p__Bacteroidetes|c__Bacteroidia	22.2928	29.7417	0.415912	4.28598e-06	0.000183583	465	0	93	0	100	100	1	1	SIGUP	same
k__Bacteria|p__Bacteroidetes|c__Bacteroidia|o__Bacteroidales	22.2928	29.7417	0.415912	4.28598e-06	0.000183583	465	0	93	0	100	100	1	1	SIGUP	same
k__Bacteria|p__Bacteroidetes|c__Bacteroidia|o__Bacteroidales|f__Bacteroidaceae	8.09387	16.2192	1.0028	7.29498e-11	9.37405e-09	465	0	93	0	100	100	1	1	SIGUP	same
k__Bacteria|p__Bacteroidetes|c__Bacteroidia|o__Bacteroidales|f__Bacteroidaceae|g__Bacteroides	8.09387	16.2192	1.0028	7.29498e-11	9.37405e-09	465	0	93	0	100	100	1	1	SIGUP	same
k__Bacteria|p__Bacteroidetes|c__Bacteroidia|o__Bacteroidales|f__Bacteroidaceae|g__Bacteroides|s__Bacteroides_caccae	0.136377	0.179983	0.400264	0.220181	0.443642	338	127	53	40	72.6882	56.9892	0.00326898	0.0160855	up	SIGDOWN
k__Bacteria|p__Bacteroidetes|c__Bacteroidia|o__Bacteroidales|f__Bacteroidaceae|g__Bacteroides|s__Bacteroides_cellulosilyticus	0.150322	0.160233	0.092117	0.906475	0.964915	179	286	30	63	38.4946	32.2581	1	1	up	down
k__Bacteria|p__Bacteroidetes|c__Bacteroidia|o__Bacteroidales|f__Bacteroidaceae|g__Bacteroides|s__Bacteroides_clarus	0.0493127	0.0230046	-1.10004	0.35232	0.58417	115	350	14	79	24.7312	15.0538	0.0355484	0.105962	down	down
k__Bacteria|p__Bacteroidetes|c__Bacteroidia|o__Bacteroidales|f__Bacteroidaceae|g__Bacteroides|s__Bacteroides_coprocola	0.0492576	0.100153	1.02378	0.297327	0.525562	74	391	13	80	15.914	13.9785	1	1	up	down
k__Bacteria|p__Bacteroidetes|c__Bacteroidia|o__Bacteroidales|f__Bacteroidaceae|g__Bacteroides|s__Bacteroides_coprophilus	Insufficient data (<10 in one or both groups)					55	410	8	85	11.828	8.60215	1	1	.	down
k__Bacteria|p__Bacteroidetes|c__Bacteroidia|o__Bacteroidales|f__Bacteroidaceae|g__Bacteroides|s__Bacteroides_dorei	0.802817	1.57062	0.968194	0.0584519	0.217712	359	106	62	31	77.2043	66.6667	0.0359153	0.106036	up	down
k__Bacteria|p__Bacteroidetes|c__Bacteroidia|o__Bacteroidales|f__Bacteroidaceae|g__Bacteroides|s__Bacteroides_eggerthii	0.211307	0.56559	1.42042	0.00813602	0.0804214	180	285	28	65	38.7097	30.1075	0.112814	0.224181	up	down
k__Bacteria|p__Bacteroidetes|c__Bacteroidia|o__Bacteroidales|f__Bacteroidaceae|g__Bacteroides|s__Bacteroides_faecis	0.0252673	0.061861	1.29176	0.0534164	0.2145	57	408	12	81	12.2581	12.9032	1	1	up	up
k__Bacteria|p__Bacteroidetes|c__Bacteroidia|o__Bacteroidales|f__Bacteroidaceae|g__Bacteroides|s__Bacteroides_faecis_CAG_32	Insufficient data (<10 in one or both groups)					22	443	6	87	4.73118	6.45161	1	1	.	up
k__Bacteria|p__Bacteroidetes|c__Bacteroidia|o__Bacteroidales|f__Bacteroidaceae|g__Bacteroides|s__Bacteroides_finegoldii	0.0299562	0.167422	2.48256	0.00497526	0.0581201	111	354	22	71	23.871	23.6559	1	1	up	down
k__Bacteria|p__Bacteroidetes|c__Bacteroidia|o__Bacteroidales|f__Bacteroidaceae|g__Bacteroides|s__Bacteroides_fragilis	0.118318	0.741816	2.64839	0.00983696	0.0936333	175	290	39	54	37.6344	41.9355	1	1	up	up
k__Bacteria|p__Bacteroidetes|c__Bacteroidia|o__Bacteroidales|f__Bacteroidaceae|g__Bacteroides|s__Bacteroides_intestinalis	0.0534588	0.283968	2.40923	0.00220685	0.0315089	106	359	23	70	22.7957	24.7312	1	1	SIGUP	up
k__Bacteria|p__Bacteroidetes|c__Bacteroidia|o__Bacteroidales|f__Bacteroidaceae|g__Bacteroides|s__Bacteroides_massiliensis	0.102148	0.120799	0.241943	0.631147	0.795121	181	284	32	61	38.9247	34.4086	1	1	up	down
k__Bacteria|p__Bacteroidetes|c__Bacteroidia|o__Bacteroidales|f__Bacteroidaceae|g__Bacteroides|s__Bacteroides_ovatus	0.145041	0.33179	1.19381	0.00355337	0.0442658	370	95	69	24	79.5699	74.1935	1	1	SIGUP	down
k__Bacteria|p__Bacteroidetes|c__Bacteroidia|o__Bacteroidales|f__Bacteroidaceae|g__Bacteroides|s__Bacteroides_plebeius	0.396037	0.244205	-0.697541	0.428773	0.629684	112	353	15	78	24.086	16.129	0.0845134	0.194068	down	down
k__Bacteria|p__Bacteroidetes|c__Bacteroidia|o__Bacteroidales|f__Bacteroidaceae|g__Bacteroides|s__Bacteroides_salyersiae	0.0405882	0.0452168	0.155797	0.831552	0.925146	96	369	11	82	20.6452	11.828	0.0386581	0.110084	up	down
k__Bacteria|p__Bacteroidetes|c__Bacteroidia|o__Bacteroidales|f__Bacteroidaceae|g__Bacteroides|s__Bacteroides_sp_CAG_144	0.223229	0.110911	-1.00912	0.0456307	0.209412	199	266	24	69	42.7957	25.8065	0.0017749	0.00960922	down	SIGDOWN
k__Bacteria|p__Bacteroidetes|c__Bacteroidia|o__Bacteroidales|f__Bacteroidaceae|g__Bacteroides|s__Bacteroides_stercoris	0.466398	1.5062	1.69128	0.00015128	0.00388789	253	212	49	44	54.4086	52.6882	1	1	SIGUP	down
k__Bacteria|p__Bacteroidetes|c__Bacteroidia|o__Bacteroidales|f__Bacteroidaceae|g__Bacteroides|s__Bacteroides_thetaiotaomicron	0.151955	0.281591	0.889959	0.0333371	0.178656	367	98	66	27	78.9247	70.9677	0.101117	0.207711	up	down
k__Bacteria|p__Bacteroidetes|c__Bacteroidia|o__Bacteroidales|f__Bacteroidaceae|g__Bacteroides|s__Bacteroides_uniformis	2.76947	4.46536	0.689166	0.00166769	0.0294389	462	3	92	1	99.3548	98.9247	1	1	SIGUP	down
k__Bacteria|p__Bacteroidetes|c__Bacteroidia|o__Bacteroidales|f__Bacteroidaceae|g__Bacteroides|s__Bacteroides_vulgatus	1.87094	4.82876	1.36789	9.90314e-09	8.48369e-07	446	19	89	4	95.914	95.6989	1	1	SIGUP	down
k__Bacteria|p__Bacteroidetes|c__Bacteroidia|o__Bacteroidales|f__Bacteroidaceae|g__Bacteroides|s__Bacteroides_xylanisolvens	0.0839174	0.150874	0.846298	0.0918946	0.256705	299	166	62	31	64.3011	66.6667	1	1	up	up
k__Bacteria|p__Bacteroidetes|c__Bacteroidia|o__Bacteroidales|f__Barnesiellaceae	0.388146	0.543528	0.485754	0.0247933	0.151711	420	45	77	16	90.3226	82.7957	0.0443374	0.120567	up	down
k__Bacteria|p__Bacteroidetes|c__Bacteroidia|o__Bacteroidales|f__Barnesiellaceae|g__Barnesiella	0.364064	0.507379	0.478874	0.0338901	0.178656	406	59	68	25	87.3118	73.1183	0.00105437	0.00767861	up	SIGDOWN
k__Bacteria|p__Bacteroidetes|c__Bacteroidia|o__Bacteroidales|f__Barnesiellaceae|g__Barnesiella|s__Barnesiella_intestinihominis	0.363207	0.50648	0.479712	0.0340627	0.178656	403	62	68	25	86.6667	73.1183	0.0019603	0.0101282	up	SIGDOWN
k__Bacteria|p__Bacteroidetes|c__Bacteroidia|o__Bacteroidales|f__Barnesiellaceae|g__Coprobacter	0.0240826	0.0361478	0.585916	0.122632	0.318348	260	205	53	40	55.914	56.9892	1	1	up	up
k__Bacteria|p__Bacteroidetes|c__Bacteroidia|o__Bacteroidales|f__Barnesiellaceae|g__Coprobacter|s__Coprobacter_fastidiosus	0.0209522	0.0316943	0.597122	0.154855	0.366189	220	245	44	49	47.3118	47.3118	1	1	up	same
k__Bacteria|p__Bacteroidetes|c__Bacteroidia|o__Bacteroidales|f__Barnesiellaceae|g__Coprobacter|s__Coprobacter_secundus	0.00313041	0.00445366	0.508639	0.31847	0.545645	126	339	20	73	27.0968	21.5054	1	1	up	down
k__Bacteria|p__Bacteroidetes|c__Bacteroidia|o__Bacteroidales|f__Odoribacteraceae	0.253979	0.293001	0.2062	0.263655	0.501921	450	15	83	10	96.7742	89.2473	0.00437252	0.0202311	up	SIGDOWN
k__Bacteria|p__Bacteroidetes|c__Bacteroidia|o__Bacteroidales|f__Odoribacteraceae|g__Butyricimonas	0.032978	0.052771	0.678242	0.0565236	0.216523	310	155	53	40	66.6667	56.9892	0.0774349	0.179141	up	down
k__Bacteria|p__Bacteroidetes|c__Bacteroidia|o__Bacteroidales|f__Odoribacteraceae|g__Butyricimonas|s__Butyricimonas_synergistica	0.0046411	0.0099143	1.09505	0.0231558	0.151711	127	338	26	67	27.3118	27.957	1	1	up	up
k__Bacteria|p__Bacteroidetes|c__Bacteroidia|o__Bacteroidales|f__Odoribacteraceae|g__Butyricimonas|s__Butyricimonas_virosa	0.0283367	0.0428569	0.596854	0.143369	0.361232	300	165	50	43	64.5161	53.7634	0.0526731	0.139405	up	down
k__Bacteria|p__Bacteroidetes|c__Bacteroidia|o__Bacteroidales|f__Odoribacteraceae|g__Odoribacter	0.221001	0.24023	0.120365	0.53212	0.715994	448	17	81	12	96.3441	87.0968	0.00114324	0.00767861	up	SIGDOWN
k__Bacteria|p__Bacteroidetes|c__Bacteroidia|o__Bacteroidales|f__Odoribacteraceae|g__Odoribacter|s__Odoribacter_splanchnicus	0.213493	0.24023	0.170226	0.355857	0.586251	448	17	81	12	96.3441	87.0968	0.00114324	0.00767861	up	SIGDOWN
k__Bacteria|p__Bacteroidetes|c__Bacteroidia|o__Bacteroidales|f__Prevotellaceae	5.43398	4.27325	-0.346676	0.339534	0.570806	432	33	79	14	92.9032	84.9462	0.0190351	0.068615	down	down
k__Bacteria|p__Bacteroidetes|c__Bacteroidia|o__Bacteroidales|f__Prevotellaceae|g__Paraprevotella	0.0841191	0.115452	0.456792	0.168134	0.366189	240	225	31	62	51.6129	33.3333	0.00115633	0.00767861	up	SIGDOWN
k__Bacteria|p__Bacteroidetes|c__Bacteroidia|o__Bacteroidales|f__Prevotellaceae|g__Paraprevotella|s__Paraprevotella_clara	0.00715353	0.00419548	-0.769817	0.207537	0.433633	128	337	13	80	27.5269	13.9785	0.00385539	0.0181087	down	SIGDOWN
k__Bacteria|p__Bacteroidetes|c__Bacteroidia|o__Bacteroidales|f__Prevotellaceae|g__Paraprevotella|s__Paraprevotella_xylaniphila	0.0769656	0.111257	0.531607	0.117879	0.314368	240	225	31	62	51.6129	33.3333	0.00115633	0.00767861	up	SIGDOWN
k__Bacteria|p__Bacteroidetes|c__Bacteroidia|o__Bacteroidales|f__Prevotellaceae|g__Prevotella	5.34986	4.1578	-0.363682	0.326564	0.555808	415	50	77	16	89.2473	82.7957	0.0924508	0.1963	down	down
k__Bacteria|p__Bacteroidetes|c__Bacteroidia|o__Bacteroidales|f__Prevotellaceae|g__Prevotella|s__Prevotella_copri	4.29197	2.97985	-0.526402	0.245974	0.471757	392	73	72	21	84.3011	77.4194	0.11676	0.226223	down	down
k__Bacteria|p__Bacteroidetes|c__Bacteroidia|o__Bacteroidales|f__Prevotellaceae|g__Prevotella|s__Prevotella_sp_CAG_279	0.24573	0.200807	-0.29126	0.658031	0.807573	74	391	10	83	15.914	10.7527	1	1	down	down
k__Bacteria|p__Bacteroidetes|c__Bacteroidia|o__Bacteroidales|f__Prevotellaceae|g__Prevotella|s__Prevotella_stercorea	Insufficient data (<10 in one or both groups)					38	427	3	90	8.17204	3.22581	0.0674268	0.163291	.	down
k__Bacteria|p__Bacteroidetes|c__Bacteroidia|o__Bacteroidales|f__Rikenellaceae	7.32759	7.25884	-0.0135999	0.908208	0.964915	464	1	91	2	99.7849	97.8495	0.0530637	0.139405	down	down
k__Bacteria|p__Bacteroidetes|c__Bacteroidia|o__Bacteroidales|f__Rikenellaceae|g__Alistipes	7.31975	7.24861	-0.0140906	0.904991	0.964915	464	1	91	2	99.7849	97.8495	0.0530637	0.139405	down	down
k__Bacteria|p__Bacteroidetes|c__Bacteroidia|o__Bacteroidales|f__Rikenellaceae|g__Alistipes|s__Alistipes_finegoldii	1.00359	1.10507	0.138977	0.649657	0.807573	451	14	85	8	96.9892	91.3978	0.0227493	0.0783588	up	down
k__Bacteria|p__Bacteroidetes|c__Bacteroidia|o__Bacteroidales|f__Rikenellaceae|g__Alistipes|s__Alistipes_indistinctus	0.0782259	0.0424031	-0.883475	0.0717014	0.233846	323	142	47	46	69.4624	50.5376	0.000561618	0.00435254	down	SIGDOWN
k__Bacteria|p__Bacteroidetes|c__Bacteroidia|o__Bacteroidales|f__Rikenellaceae|g__Alistipes|s__Alistipes_inops	0.622476	0.424256	-0.553084	0.339818	0.570806	228	237	39	54	49.0323	41.9355	1	1	down	down
k__Bacteria|p__Bacteroidetes|c__Bacteroidia|o__Bacteroidales|f__Rikenellaceae|g__Alistipes|s__Alistipes_onderdonkii	0.0129524	0.0170503	0.396581	0.625484	0.79326	72	393	14	79	15.4839	15.0538	1	1	up	down
k__Bacteria|p__Bacteroidetes|c__Bacteroidia|o__Bacteroidales|f__Rikenellaceae|g__Alistipes|s__Alistipes_putredinis	4.81315	5.07525	0.0764964	0.592105	0.768541	461	4	90	3	99.1398	96.7742	0.100817	0.207711	up	down
k__Bacteria|p__Bacteroidetes|c__Bacteroidia|o__Bacteroidales|f__Rikenellaceae|g__Alistipes|s__Alistipes_shahii	0.412567	0.362273	-0.187552	0.345803	0.577087	416	49	73	20	89.4624	78.4946	0.00598773	0.0261436	down	SIGDOWN
k__Bacteria|p__Bacteroidetes|c__Bacteroidia|o__Bacteroidales|f__Rikenellaceae|g__Alistipes|s__Alistipes_sp_An31A	Insufficient data (<10 in one or both groups)					68	397	8	85	14.6237	8.60215	0.104404	0.210164	.	down
k__Bacteria|p__Bacteroidetes|c__Bacteroidia|o__Bacteroidales|f__Rikenellaceae|g__Alistipes|s__Alistipes_timonensis	Insufficient data (<10 in one or both groups)					39	426	4	89	8.3871	4.30108	0.149343	0.272331	.	down
k__Bacteria|p__Bacteroidetes|c__Bacteroidia|o__Bacteroidales|f__Tannerellaceae	0.793281	1.15356	0.540192	0.0069995	0.0719549	446	19	88	5	95.914	94.6237	1	1	up	down
k__Bacteria|p__Bacteroidetes|c__Bacteroidia|o__Bacteroidales|f__Tannerellaceae|g__Parabacteroides	0.793189	1.15356	0.540359	0.00698759	0.0719549	445	20	88	5	95.6989	94.6237	1	1	up	down
k__Bacteria|p__Bacteroidetes|c__Bacteroidia|o__Bacteroidales|f__Tannerellaceae|g__Parabacteroides|s__Parabacteroides_distasonis	0.460189	0.812651	0.820411	0.00122545	0.0242262	431	34	82	11	92.6882	88.172	1	1	SIGUP	down
k__Bacteria|p__Bacteroidetes|c__Bacteroidia|o__Bacteroidales|f__Tannerellaceae|g__Parabacteroides|s__Parabacteroides_goldsteinii	0.0105475	0.00820247	-0.362777	0.651851	0.807573	93	372	14	79	20	15.0538	1	1	down	down
k__Bacteria|p__Bacteroidetes|c__Bacteroidia|o__Bacteroidales|f__Tannerellaceae|g__Parabacteroides|s__Parabacteroides_johnsonii	Insufficient data (<10 in one or both groups)					63	402	7	86	13.5484	7.52688	0.0906907	0.195214	.	down
k__Bacteria|p__Bacteroidetes|c__Bacteroidia|o__Bacteroidales|f__Tannerellaceae|g__Parabacteroides|s__Parabacteroides_merdae	0.285244	0.304879	0.0960397	0.748437	0.865213	359	106	58	35	77.2043	62.3656	0.00366567	0.0177556	up	SIGDOWN
k__Bacteria|p__Bacteroidetes|c__Bacteroidia|o__Bacteroidales|f__Tannerellaceae|g__Parabacteroides|s__Parabacteroides_sp_CAG_409	Insufficient data (<10 in one or both groups)					40	425	6	87	8.60215	6.45161	1	1	.	down
k__Bacteria|p__Firmicutes	6.09152	6.33645	0.0568734	0.526099	0.715384	465	0	93	0	100	100	1	1	up	same
k__Bacteria|p__Firmicutes|c__Bacilli	0.0269677	0.0151909	-0.828028	0.167177	0.366189	221	244	49	44	47.5269	52.6882	1	1	down	up
k__Bacteria|p__Firmicutes|c__Bacilli|o__Lactobacillales	0.0265917	0.0151843	-0.808397	0.180856	0.384132	215	250	48	45	46.2366	51.6129	1	1	down	up
k__Bacteria|p__Firmicutes|c__Bacilli|o__Lactobacillales|f__Lactobacillaceae	0.010523	0.00547	-0.943932	0.379199	0.597878	107	358	21	72	23.0108	22.5806	1	1	down	down
k__Bacteria|p__Firmicutes|c__Bacilli|o__Lactobacillales|f__Lactobacillaceae|g__Lactobacillus	0.010523	0.00547	-0.943932	0.379199	0.597878	107	358	21	72	23.0108	22.5806	1	1	down	down
k__Bacteria|p__Firmicutes|c__Bacilli|o__Lactobacillales|f__Lactobacillaceae|g__Lactobacillus|s__Lactobacillus_delbrueckii	0.00889402	0.0032872	-1.43597	0.318372	0.545645	68	397	10	83	14.6237	10.7527	1	1	down	down
k__Bacteria|p__Firmicutes|c__Bacilli|o__Lactobacillales|f__Streptococcaceae	0.0160668	0.00971452	-0.72587	0.282689	0.523285	162	303	37	56	34.8387	39.7849	1	1	down	up
k__Bacteria|p__Firmicutes|c__Bacilli|o__Lactobacillales|f__Streptococcaceae|g__Streptococcus	0.0159239	0.00968935	-0.716719	0.291351	0.523617	161	304	36	57	34.6237	38.7097	1	1	down	up
k__Bacteria|p__Firmicutes|c__Bacilli|o__Lactobacillales|f__Streptococcaceae|g__Streptococcus|s__Streptococcus_parasanguinis	0.00303277	0.00288989	-0.0696223	0.940729	0.986805	66	399	17	76	14.1935	18.2796	1	1	down	up
k__Bacteria|p__Firmicutes|c__Bacilli|o__Lactobacillales|f__Streptococcaceae|g__Streptococcus|s__Streptococcus_salivarius	0.00251725	0.00143398	-0.811824	0.621237	0.79326	55	410	14	79	11.828	15.0538	1	1	down	up
k__Bacteria|p__Firmicutes|c__Bacilli|o__Lactobacillales|f__Streptococcaceae|g__Streptococcus|s__Streptococcus_thermophilus	0.00958082	0.00504441	-0.925464	0.290103	0.523617	102	363	22	71	21.9355	23.6559	1	1	down	up
k__Bacteria|p__Firmicutes|c__Clostridia	5.29714	5.23094	-0.0181427	0.855572	0.9437	465	0	93	0	100	100	1	1	down	same
k__Bacteria|p__Firmicutes|c__Clostridia|o__Clostridiales	5.29714	5.23094	-0.0181427	0.855572	0.9437	465	0	93	0	100	100	1	1	down	same
k__Bacteria|p__Firmicutes|c__Clostridia|o__Clostridiales|f__Clostridiaceae	0.0901121	0.10847	0.267507	0.626583	0.79326	320	145	67	26	68.8172	72.043	1	1	up	up
k__Bacteria|p__Firmicutes|c__Clostridia|o__Clostridiales|f__Clostridiaceae|g__Clostridium	0.0897606	0.106984	0.253247	0.648126	0.807573	315	150	64	29	67.7419	68.8172	1	1	up	up
k__Bacteria|p__Firmicutes|c__Clostridia|o__Clostridiales|f__Clostridiaceae|g__Clostridium|s__Clostridium_sp_CAG_167	0.0166851	0.00940118	-0.827642	0.153181	0.366189	178	287	24	69	38.2796	25.8065	0.0196076	0.0698662	down	down
k__Bacteria|p__Firmicutes|c__Clostridia|o__Clostridiales|f__Clostridiaceae|g__Clostridium|s__Clostridium_sp_CAG_242	Insufficient data (<10 in one or both groups)					19	446	8	85	4.08602	8.60215	0.0859405	0.194464	.	up
k__Bacteria|p__Firmicutes|c__Clostridia|o__Clostridiales|f__Clostridiaceae|g__Clostridium|s__Clostridium_sp_CAG_253	Insufficient data (<10 in one or both groups)					49	416	9	84	10.5376	9.67742	1	1	.	down
k__Bacteria|p__Firmicutes|c__Clostridia|o__Clostridiales|f__Clostridiaceae|g__Clostridium|s__Clostridium_sp_CAG_58	0.0124543	0.0128488	0.044994	0.952713	0.988131	149	316	37	56	32.043	39.7849	0.152816	0.277035	up	up
k__Bacteria|p__Firmicutes|c__Clostridia|o__Clostridiales|f__Clostridiales_unclassified	0.0744543	0.087203	0.228024	0.378955	0.597878	447	18	83	10	96.129	89.2473	0.0121199	0.0463849	up	SIGDOWN
k__Bacteria|p__Firmicutes|c__Clostridia|o__Clostridiales|f__Clostridiales_unclassified|g__Clostridiales_unclassified	Insufficient data (<10 in one or both groups)					23	442	7	86	4.94624	7.52688	1	1	.	up
k__Bacteria|p__Firmicutes|c__Clostridia|o__Clostridiales|f__Clostridiales_unclassified|g__Clostridiales_unclassified|s__Bacteroides_pectinophilus	Insufficient data (<10 in one or both groups)					22	443	6	87	4.73118	6.45161	1	1	.	up
k__Bacteria|p__Firmicutes|c__Clostridia|o__Clostridiales|f__Clostridiales_unclassified|g__Intestinimonas	0.0278444	0.0335745	0.269979	0.579568	0.759943	275	190	49	44	59.1398	52.6882	1	1	up	down
k__Bacteria|p__Firmicutes|c__Clostridia|o__Clostridiales|f__Clostridiales_unclassified|g__Intestinimonas|s__Intestinimonas_butyriciproducens	0.0278444	0.0335745	0.269979	0.579568	0.759943	275	190	49	44	59.1398	52.6882	1	1	up	down
k__Bacteria|p__Firmicutes|c__Clostridia|o__Clostridiales|f__Clostridiales_unclassified|g__Lawsonibacter	0.0429009	0.045179	0.0746439	0.764732	0.873494	415	50	80	13	89.2473	86.0215	1	1	up	down
k__Bacteria|p__Firmicutes|c__Clostridia|o__Clostridiales|f__Clostridiales_unclassified|g__Lawsonibacter|s__Lawsonibacter_asaccharolyticus	0.0429009	0.045179	0.0746439	0.764732	0.873494	415	50	80	13	89.2473	86.0215	1	1	up	down
k__Bacteria|p__Firmicutes|c__Clostridia|o__Clostridiales|f__Eubacteriaceae	0.27503	0.391173	0.508216	0.0572902	0.216523	444	21	85	8	95.4839	91.3978	0.129264	0.24434	up	down
k__Bacteria|p__Firmicutes|c__Clostridia|o__Clostridiales|f__Eubacteriaceae|g__Eubacterium	0.27503	0.391173	0.508216	0.0572902	0.216523	444	21	85	8	95.4839	91.3978	0.129264	0.24434	up	down
k__Bacteria|p__Firmicutes|c__Clostridia|o__Clostridiales|f__Eubacteriaceae|g__Eubacterium|s__Eubacterium_eligens	0.0818021	0.126698	0.631182	0.0184714	0.151711	389	76	71	22	83.6559	76.3441	0.101175	0.207711	up	down
k__Bacteria|p__Firmicutes|c__Clostridia|o__Clostridiales|f__Eubacteriaceae|g__Eubacterium|s__Eubacterium_hallii	0.00258146	0.00302118	0.226925	0.586989	0.765767	162	303	35	58	34.8387	37.6344	1	1	up	up
k__Bacteria|p__Firmicutes|c__Clostridia|o__Clostridiales|f__Eubacteriaceae|g__Eubacterium|s__Eubacterium_ramulus	0.00233871	0.0021	-0.155323	0.804862	0.907234	112	353	20	73	24.086	21.5054	1	1	down	down
k__Bacteria|p__Firmicutes|c__Clostridia|o__Clostridiales|f__Eubacteriaceae|g__Eubacterium|s__Eubacterium_sp_CAG_180	0.148513	0.223352	0.588736	0.173542	0.372103	155	310	25	68	33.3333	26.8817	1	1	up	down
k__Bacteria|p__Firmicutes|c__Clostridia|o__Clostridiales|f__Eubacteriaceae|g__Eubacterium|s__Eubacterium_sp_CAG_251	0.0176126	0.00300677	-2.55032	0.222889	0.443642	115	350	12	81	24.7312	12.9032	0.00889526	0.035353	down	SIGDOWN
k__Bacteria|p__Firmicutes|c__Clostridia|o__Clostridiales|f__Eubacteriaceae|g__Eubacterium|s__Eubacterium_sp_CAG_38	0.0164991	0.0301024	0.867494	0.0215472	0.151711	215	250	43	50	46.2366	46.2366	1	1	up	same
k__Bacteria|p__Firmicutes|c__Clostridia|o__Clostridiales|f__Eubacteriaceae|g__Eubacterium|s__Eubacterium_ventriosum	0.00179097	0.00166032	-0.109276	0.900635	0.964915	80	385	18	75	17.2043	19.3548	1	1	down	up
k__Bacteria|p__Firmicutes|c__Clostridia|o__Clostridiales|f__Lachnospiraceae	1.5387	1.37976	-0.157301	0.418535	0.621505	465	0	93	0	100	100	1	1	down	same
k__Bacteria|p__Firmicutes|c__Clostridia|o__Clostridiales|f__Lachnospiraceae|g__Anaerostipes	0.0111329	0.0271935	1.28844	0.0238141	0.151711	230	235	49	44	49.4624	52.6882	1	1	up	up
k__Bacteria|p__Firmicutes|c__Clostridia|o__Clostridiales|f__Lachnospiraceae|g__Anaerostipes|s__Anaerostipes_hadrus	0.0111329	0.0271935	1.28844	0.0238141	0.151711	230	235	49	44	49.4624	52.6882	1	1	up	up
k__Bacteria|p__Firmicutes|c__Clostridia|o__Clostridiales|f__Lachnospiraceae|g__Anaerotignum	Insufficient data (<10 in one or both groups)					18	447	8	85	3.87097	8.60215	0.0684767	0.163291	.	up
k__Bacteria|p__Firmicutes|c__Clostridia|o__Clostridiales|f__Lachnospiraceae|g__Anaerotignum|s__Anaerotignum_lactatifermentans	Insufficient data (<10 in one or both groups)					18	447	8	85	3.87097	8.60215	0.0684767	0.163291	.	up
k__Bacteria|p__Firmicutes|c__Clostridia|o__Clostridiales|f__Lachnospiraceae|g__Blautia	0.0268502	0.0335455	0.321187	0.57891	0.759943	368	97	75	18	79.1398	80.6452	1	1	up	up
k__Bacteria|p__Firmicutes|c__Clostridia|o__Clostridiales|f__Lachnospiraceae|g__Blautia|s__Blautia_obeum	0.00522228	0.00676011	0.372367	0.398262	0.614479	186	279	34	59	40	36.5591	1	1	up	down
k__Bacteria|p__Firmicutes|c__Clostridia|o__Clostridiales|f__Lachnospiraceae|g__Blautia|s__Blautia_wexlerae	0.00537847	0.00642022	0.255425	0.499317	0.693495	233	232	47	46	50.1075	50.5376	1	1	up	up
k__Bacteria|p__Firmicutes|c__Clostridia|o__Clostridiales|f__Lachnospiraceae|g__Blautia|s__Ruminococcus_gnavus	0.00517826	0.00851032	0.716747	0.6978	0.830253	30	435	16	77	6.45161	17.2043	0.00170883	0.00952242	up	SIGUP
k__Bacteria|p__Firmicutes|c__Clostridia|o__Clostridiales|f__Lachnospiraceae|g__Blautia|s__Ruminococcus_torques	0.0109334	0.010838	-0.0126518	0.982415	0.998625	235	230	34	59	50.5376	36.5591	0.0132115	0.0499458	down	SIGDOWN
k__Bacteria|p__Firmicutes|c__Clostridia|o__Clostridiales|f__Lachnospiraceae|g__Butyrivibrio	0.308244	0.21199	-0.540076	0.411655	0.618686	117	348	16	77	25.1613	17.2043	0.0903488	0.195214	down	down
k__Bacteria|p__Firmicutes|c__Clostridia|o__Clostridiales|f__Lachnospiraceae|g__Butyrivibrio|s__Butyrivibrio_crossotus	0.27801	0.178742	-0.637253	0.37487	0.597878	98	367	12	81	21.0753	12.9032	0.0594151	0.149745	down	down
k__Bacteria|p__Firmicutes|c__Clostridia|o__Clostridiales|f__Lachnospiraceae|g__Butyrivibrio|s__Butyrivibrio_sp_CAG_318	Insufficient data (<10 in one or both groups)					34	431	6	87	7.31183	6.45161	1	1	.	down
k__Bacteria|p__Firmicutes|c__Clostridia|o__Clostridiales|f__Lachnospiraceae|g__Coprococcus	0.0854915	0.0460378	-0.89296	0.0425376	0.202448	411	54	76	17	88.3871	81.7204	0.0913097	0.195214	down	down
k__Bacteria|p__Firmicutes|c__Clostridia|o__Clostridiales|f__Lachnospiraceae|g__Coprococcus|s__Coprococcus_catus	0.0048014	0.0037586	-0.353258	0.390212	0.607784	239	226	40	53	51.3978	43.0108	0.139211	0.256878	down	down
k__Bacteria|p__Firmicutes|c__Clostridia|o__Clostridiales|f__Lachnospiraceae|g__Coprococcus|s__Coprococcus_comes	0.0215244	0.0215341	0.000651376	0.998625	0.998625	352	113	69	24	75.6989	74.1935	1	1	up	down
k__Bacteria|p__Firmicutes|c__Clostridia|o__Clostridiales|f__Lachnospiraceae|g__Coprococcus|s__Coprococcus_eutactus	0.0591657	0.0207447	-1.51202	0.0319437	0.178656	217	248	23	70	46.6667	24.7312	6.29049e-05	0.000812522	down	SIGDOWN
k__Bacteria|p__Firmicutes|c__Clostridia|o__Clostridiales|f__Lachnospiraceae|g__Dorea	0.0240517	0.0414485	0.785181	0.0698026	0.233846	349	116	70	23	75.0538	75.2688	1	1	up	up
k__Bacteria|p__Firmicutes|c__Clostridia|o__Clostridiales|f__Lachnospiraceae|g__Dorea|s__Dorea_formicigenerans	0.00340716	0.00283355	-0.26596	0.529706	0.715994	170	295	26	67	36.5591	27.957	0.107424	0.214848	down	down
k__Bacteria|p__Firmicutes|c__Clostridia|o__Clostridiales|f__Lachnospiraceae|g__Dorea|s__Dorea_longicatena	0.0205955	0.0385274	0.903556	0.0566362	0.216523	329	136	68	25	70.7527	73.1183	1	1	up	up
k__Bacteria|p__Firmicutes|c__Clostridia|o__Clostridiales|f__Lachnospiraceae|g__Eisenbergiella	Insufficient data (<10 in one or both groups)					24	441	8	85	5.16129	8.60215	1	1	.	up
k__Bacteria|p__Firmicutes|c__Clostridia|o__Clostridiales|f__Lachnospiraceae|g__Eisenbergiella|s__Eisenbergiella_massiliensis	Insufficient data (<10 in one or both groups)					17	448	7	86	3.65591	7.52688	0.118924	0.228984	.	up
k__Bacteria|p__Firmicutes|c__Clostridia|o__Clostridiales|f__Lachnospiraceae|g__Fusicatenibacter	0.186688	0.269908	0.531838	0.0524268	0.213868	454	11	79	14	97.6344	84.9462	4.07127e-06	7.01163e-05	up	SIGDOWN
k__Bacteria|p__Firmicutes|c__Clostridia|o__Clostridiales|f__Lachnospiraceae|g__Fusicatenibacter|s__Fusicatenibacter_saccharivorans	0.186688	0.269908	0.531838	0.0524268	0.213868	454	11	79	14	97.6344	84.9462	4.07127e-06	7.01163e-05	up	SIGDOWN
k__Bacteria|p__Firmicutes|c__Clostridia|o__Clostridiales|f__Lachnospiraceae|g__Lachnoclostridium	0.00475368	0.0408683	3.10387	8.01659e-06	0.000294323	80	385	33	60	17.2043	35.4839	0.000150733	0.00137433	SIGUP	SIGUP
k__Bacteria|p__Firmicutes|c__Clostridia|o__Clostridiales|f__Lachnospiraceae|g__Lachnoclostridium|s__Clostridium_asparagiforme	Insufficient data (<10 in one or both groups)					19	446	8	85	4.08602	8.60215	0.0859405	0.194464	.	up
k__Bacteria|p__Firmicutes|c__Clostridia|o__Clostridiales|f__Lachnospiraceae|g__Lachnoclostridium|s__Clostridium_bolteae	0.000205054	0.00731161	5.15612	0.000119377	0.00340888	12	453	13	80	2.58065	13.9785	2.98453e-05	0.000462602	SIGUP	SIGUP
k__Bacteria|p__Firmicutes|c__Clostridia|o__Clostridiales|f__Lachnospiraceae|g__Lachnoclostridium|s__Clostridium_citroniae	Insufficient data (<10 in one or both groups)					19	446	7	86	4.08602	7.52688	1	1	.	up
k__Bacteria|p__Firmicutes|c__Clostridia|o__Clostridiales|f__Lachnospiraceae|g__Lachnoclostridium|s__Clostridium_clostridioforme	Insufficient data (<10 in one or both groups)					7	458	9	84	1.50538	9.67742	0.000249314	0.00214687	SIGUP	SIGUP
k__Bacteria|p__Firmicutes|c__Clostridia|o__Clostridiales|f__Lachnospiraceae|g__Lachnoclostridium|s__Clostridium_lavalense	Insufficient data (<10 in one or both groups)					29	436	7	86	6.23656	7.52688	1	1	.	up
k__Bacteria|p__Firmicutes|c__Clostridia|o__Clostridiales|f__Lachnospiraceae|g__Lachnoclostridium|s__Clostridium_saccharolyticum	0.00161419	0.00249645	0.629065	0.551369	0.738031	28	437	13	80	6.02151	13.9785	0.0134034	0.0500607	up	up
k__Bacteria|p__Firmicutes|c__Clostridia|o__Clostridiales|f__Lachnospiraceae|g__Lachnospira	0.0272393	0.0254186	-0.0998033	0.818049	0.914081	251	214	39	54	53.9785	41.9355	0.0337062	0.101446	down	down
k__Bacteria|p__Firmicutes|c__Clostridia|o__Clostridiales|f__Lachnospiraceae|g__Lachnospiraceae_unclassified	0.2975	0.251034	-0.245006	0.404142	0.614479	429	36	77	16	92.2581	82.7957	0.00790828	0.0318385	down	SIGDOWN
k__Bacteria|p__Firmicutes|c__Clostridia|o__Clostridiales|f__Lachnospiraceae|g__Lachnospiraceae_unclassified|s__Eubacterium_rectale	0.297476	0.251034	-0.244888	0.404393	0.614479	429	36	77	16	92.2581	82.7957	0.00790828	0.0318385	down	SIGDOWN
k__Bacteria|p__Firmicutes|c__Clostridia|o__Clostridiales|f__Lachnospiraceae|g__Lachnospira|s__Lachnospira_pectinoschiza	0.0272393	0.0254186	-0.0998033	0.818049	0.914081	251	214	39	54	53.9785	41.9355	0.0337062	0.101446	down	down
k__Bacteria|p__Firmicutes|c__Clostridia|o__Clostridiales|f__Lachnospiraceae|g__Roseburia	0.563589	0.42082	-0.421439	0.173745	0.372103	463	2	87	6	99.5699	93.5484	0.00023577	0.00208825	down	SIGDOWN
k__Bacteria|p__Firmicutes|c__Clostridia|o__Clostridiales|f__Lachnospiraceae|g__Roseburia|s__Roseburia_faecis	0.273107	0.169951	-0.684346	0.163464	0.366189	371	94	69	24	79.7849	74.1935	1	1	down	down
k__Bacteria|p__Firmicutes|c__Clostridia|o__Clostridiales|f__Lachnospiraceae|g__Roseburia|s__Roseburia_hominis	0.0937221	0.0823748	-0.186186	0.501907	0.693495	400	65	71	22	86.0215	76.3441	0.0249066	0.0839246	down	down
k__Bacteria|p__Firmicutes|c__Clostridia|o__Clostridiales|f__Lachnospiraceae|g__Roseburia|s__Roseburia_intestinalis	0.100116	0.0898888	-0.155457	0.750749	0.865213	326	139	63	30	70.1075	67.7419	1	1	down	down
k__Bacteria|p__Firmicutes|c__Clostridia|o__Clostridiales|f__Lachnospiraceae|g__Roseburia|s__Roseburia_inulinivorans	0.080504	0.067657	-0.250821	0.401967	0.614479	394	71	73	20	84.7312	78.4946	0.149262	0.272331	down	down
k__Bacteria|p__Firmicutes|c__Clostridia|o__Clostridiales|f__Lachnospiraceae|g__Roseburia|s__Roseburia_sp_CAG_182	0.0124117	0.00828925	-0.582388	0.475457	0.66409	121	344	16	77	26.0215	17.2043	0.0626299	0.155322	down	down
k__Bacteria|p__Firmicutes|c__Clostridia|o__Clostridiales|f__Lachnospiraceae|g__Roseburia|s__Roseburia_sp_CAG_309	Insufficient data (<10 in one or both groups)					69	396	8	85	14.8387	8.60215	0.0940006	0.198233	.	down
k__Bacteria|p__Firmicutes|c__Clostridia|o__Clostridiales|f__Lachnospiraceae|g__Roseburia|s__Roseburia_sp_CAG_471	Insufficient data (<10 in one or both groups)					37	428	7	86	7.95699	7.52688	1	1	.	down
k__Bacteria|p__Firmicutes|c__Clostridia|o__Clostridiales|f__Oscillospiraceae	1.10816	0.969645	-0.19264	0.300613	0.525562	433	32	75	18	93.1183	80.6452	0.000478554	0.00380389	down	SIGDOWN
k__Bacteria|p__Firmicutes|c__Clostridia|o__Clostridiales|f__Oscillospiraceae|g__Oscillibacter	1.10816	0.969645	-0.19264	0.300613	0.525562	433	32	75	18	93.1183	80.6452	0.000478554	0.00380389	down	SIGDOWN
k__Bacteria|p__Firmicutes|c__Clostridia|o__Clostridiales|f__Oscillospiraceae|g__Oscillibacter|s__Oscillibacter_sp_57_20	0.994162	0.856015	-0.215845	0.287094	0.523285	407	58	72	21	87.5269	77.4194	0.0154927	0.0571753	down	down
k__Bacteria|p__Firmicutes|c__Clostridia|o__Clostridiales|f__Oscillospiraceae|g__Oscillibacter|s__Oscillibacter_sp_CAG_241	0.113372	0.11292	-0.00576993	0.987097	0.998625	391	74	57	36	84.086	61.2903	2.35888e-06	4.66232e-05	down	SIGDOWN
k__Bacteria|p__Firmicutes|c__Clostridia|o__Clostridiales|f__Oscillospiraceae|g__Oscillibacter|s__Oscillibacter_sp_PC13	0.000627527	0.00071043	0.179015	0.740197	0.864487	80	385	13	80	17.2043	13.9785	1	1	up	down
k__Bacteria|p__Firmicutes|c__Clostridia|o__Clostridiales|f__Ruminococcaceae	2.21018	2.29461	0.0540827	0.660402	0.807573	465	0	93	0	100	100	1	1	up	same
k__Bacteria|p__Firmicutes|c__Clostridia|o__Clostridiales|f__Ruminococcaceae|g__Agathobaculum	0.0472099	0.0471846	-0.000772401	0.998508	0.998625	416	49	85	8	89.4624	91.3978	1	1	down	up
k__Bacteria|p__Firmicutes|c__Clostridia|o__Clostridiales|f__Ruminococcaceae|g__Agathobaculum|s__Agathobaculum_butyriciproducens	0.0472099	0.0471846	-0.000772401	0.998508	0.998625	416	49	85	8	89.4624	91.3978	1	1	down	up
k__Bacteria|p__Firmicutes|c__Clostridia|o__Clostridiales|f__Ruminococcaceae|g__Anaeromassilibacillus	0.00419976	0.00583161	0.473587	0.286263	0.523285	168	297	42	51	36.129	45.1613	0.103715	0.210141	up	up
k__Bacteria|p__Firmicutes|c__Clostridia|o__Clostridiales|f__Ruminococcaceae|g__Anaeromassilibacillus|s__Anaeromassilibacillus_sp_An250	0.00419976	0.00583161	0.473587	0.286263	0.523285	168	297	42	51	36.129	45.1613	0.103715	0.210141	up	up
k__Bacteria|p__Firmicutes|c__Clostridia|o__Clostridiales|f__Ruminococcaceae|g__Anaerotruncus	0.0602006	0.156449	1.37784	0.0696122	0.233846	75	390	15	78	16.129	16.129	1	1	up	same
k__Bacteria|p__Firmicutes|c__Clostridia|o__Clostridiales|f__Ruminococcaceae|g__Anaerotruncus|s__Anaerotruncus_colihominis	Insufficient data (<10 in one or both groups)					43	422	9	84	9.24731	9.67742	1	1	.	up
k__Bacteria|p__Firmicutes|c__Clostridia|o__Clostridiales|f__Ruminococcaceae|g__Anaerotruncus|s__Anaerotruncus_sp_CAG_528	Insufficient data (<10 in one or both groups)					35	430	6	87	7.52688	6.45161	1	1	.	down
k__Bacteria|p__Firmicutes|c__Clostridia|o__Clostridiales|f__Ruminococcaceae|g__Faecalibacterium	1.41945	1.40761	-0.0120758	0.924199	0.973439	464	1	89	4	99.7849	95.6989	0.00172018	0.00952242	down	SIGDOWN
k__Bacteria|p__Firmicutes|c__Clostridia|o__Clostridiales|f__Ruminococcaceae|g__Faecalibacterium|s__Faecalibacterium_prausnitzii	1.41945	1.40761	-0.0120758	0.924199	0.973439	464	1	89	4	99.7849	95.6989	0.00172018	0.00952242	down	SIGDOWN
k__Bacteria|p__Firmicutes|c__Clostridia|o__Clostridiales|f__Ruminococcaceae|g__Flavonifractor	0.0627242	0.127794	1.02673	0.00361705	0.0442658	328	137	80	13	70.5376	86.0215	0.00116418	0.00767861	SIGUP	SIGUP
k__Bacteria|p__Firmicutes|c__Clostridia|o__Clostridiales|f__Ruminococcaceae|g__Flavonifractor|s__Flavonifractor_plautii	0.060399	0.126184	1.06293	0.00316439	0.0428026	312	153	79	14	67.0968	84.9462	0.000295072	0.00247222	SIGUP	SIGUP
k__Bacteria|p__Firmicutes|c__Clostridia|o__Clostridiales|f__Ruminococcaceae|g__Flavonifractor|s__Flavonifractor_sp_An10	Insufficient data (<10 in one or both groups)					47	418	7	86	10.1075	7.52688	1	1	.	down
k__Bacteria|p__Firmicutes|c__Clostridia|o__Clostridiales|f__Ruminococcaceae|g__Gemmiger	0.0292394	0.0230323	-0.34426	0.163492	0.366189	431	34	62	31	92.6882	66.6667	2.66828e-10	4.13583e-08	down	SIGDOWN
k__Bacteria|p__Firmicutes|c__Clostridia|o__Clostridiales|f__Ruminococcaceae|g__Gemmiger|s__Gemmiger_formicilis	0.0289816	0.0191795	-0.595573	0.0138622	0.122745	431	34	62	31	92.6882	66.6667	2.66828e-10	4.13583e-08	down	SIGDOWN
k__Bacteria|p__Firmicutes|c__Clostridia|o__Clostridiales|f__Ruminococcaceae|g__Harryflintia	0.000566129	0.000683656	0.272139	0.779886	0.882955	39	426	12	81	8.3871	12.9032	1	1	up	up
k__Bacteria|p__Firmicutes|c__Clostridia|o__Clostridiales|f__Ruminococcaceae|g__Harryflintia|s__Harryflintia_acetispora	0.000566129	0.000683656	0.272139	0.779886	0.882955	39	426	12	81	8.3871	12.9032	1	1	up	up
k__Bacteria|p__Firmicutes|c__Clostridia|o__Clostridiales|f__Ruminococcaceae|g__Pseudoflavonifractor	0.00855351	0.0144114	0.752623	0.448469	0.642337	89	376	27	66	19.1398	29.0323	0.0378139	0.110084	up	up
k__Bacteria|p__Firmicutes|c__Clostridia|o__Clostridiales|f__Ruminococcaceae|g__Pseudoflavonifractor|s__Pseudoflavonifractor_capillosus	0.000249849	0.000298602	0.257165	0.743392	0.864487	29	436	11	82	6.23656	11.828	0.0734383	0.173785	up	up
k__Bacteria|p__Firmicutes|c__Clostridia|o__Clostridiales|f__Ruminococcaceae|g__Pseudoflavonifractor|s__Pseudoflavonifractor_sp_An184	0.00830368	0.0141128	0.765182	0.449886	0.642337	69	396	21	72	14.8387	22.5806	0.074051	0.173908	up	up
k__Bacteria|p__Firmicutes|c__Clostridia|o__Clostridiales|f__Ruminococcaceae|g__Ruminococcaceae_unclassified	0.291263	0.110795	-1.39443	0.036526	0.186482	379	86	67	26	81.5054	72.043	0.044222	0.120567	down	down
k__Bacteria|p__Firmicutes|c__Clostridia|o__Clostridiales|f__Ruminococcaceae|g__Ruminococcaceae_unclassified|s__Clostridium_leptum	0.00159746	0.00224344	0.489931	0.707203	0.837563	58	407	19	74	12.4731	20.4301	0.0521298	0.139405	up	up
k__Bacteria|p__Firmicutes|c__Clostridia|o__Clostridiales|f__Ruminococcaceae|g__Ruminococcaceae_unclassified|s__Eubacterium_siraeum	0.285111	0.105344	-1.43641	0.0370062	0.186482	331	134	50	43	71.1828	53.7634	0.00129817	0.00838404	down	SIGDOWN
k__Bacteria|p__Firmicutes|c__Clostridia|o__Clostridiales|f__Ruminococcaceae|g__Ruminococcaceae_unclassified|s__Ruminococcaceae_bacterium_D16	0.000533935	0.00113527	1.0883	0.153554	0.366189	30	435	11	82	6.45161	11.828	0.0877262	0.195214	up	up
k__Bacteria|p__Firmicutes|c__Clostridia|o__Clostridiales|f__Ruminococcaceae|g__Ruminococcaceae_unclassified|s__Ruminococcaceae_bacterium_D5	0.00402103	0.00207237	-0.956287	0.222599	0.443642	122	343	16	77	26.2366	17.2043	0.0569713	0.147176	down	down
k__Bacteria|p__Firmicutes|c__Clostridia|o__Clostridiales|f__Ruminococcaceae|g__Ruminococcus	0.246616	0.312705	0.342535	0.453382	0.643752	434	31	78	15	93.3333	83.871	0.00538665	0.0242009	up	SIGDOWN
k__Bacteria|p__Firmicutes|c__Clostridia|o__Clostridiales|f__Ruminococcaceae|g__Ruminococcus|s__Ruminococcus_bicirculans	0.0763021	0.0533402	-0.516499	0.387319	0.606958	289	176	49	44	62.1505	52.6882	0.0906252	0.195214	down	down
k__Bacteria|p__Firmicutes|c__Clostridia|o__Clostridiales|f__Ruminococcaceae|g__Ruminococcus|s__Ruminococcus_bromii	0.119639	0.234534	0.971107	0.156693	0.366189	303	162	49	44	65.1613	52.6882	0.02455	0.083632	up	down
k__Bacteria|p__Firmicutes|c__Clostridia|o__Clostridiales|f__Ruminococcaceae|g__Ruminococcus|s__Ruminococcus_lactaris	0.0233319	0.0192754	-0.275547	0.559486	0.745016	241	224	36	57	51.828	38.7097	0.0204151	0.0719167	down	down
k__Bacteria|p__Firmicutes|c__Clostridia|o__Clostridiales|f__Ruminococcaceae|g__Ruminococcus|s__Ruminococcus_obeum_CAG_39	Insufficient data (<10 in one or both groups)					60	405	8	85	12.9032	8.60215	1	1	.	down
k__Bacteria|p__Firmicutes|c__Clostridia|o__Clostridiales|f__Ruminococcaceae|g__Ruminococcus|s__Ruminococcus_sp_CAG_330	Insufficient data (<10 in one or both groups)					28	437	4	89	6.02151	4.30108	1	1	.	down
k__Bacteria|p__Firmicutes|c__Clostridia|o__Clostridiales|f__Ruminococcaceae|g__Ruthenibacterium	0.0401645	0.0881102	1.13339	0.00187847	0.0294389	428	37	86	7	92.043	92.4731	1	1	SIGUP	up
k__Bacteria|p__Firmicutes|c__Clostridia|o__Clostridiales|f__Ruminococcaceae|g__Ruthenibacterium|s__Ruthenibacterium_lactatiformans	0.0401645	0.0881102	1.13339	0.00187847	0.0294389	428	37	86	7	92.043	92.4731	1	1	SIGUP	up
k__Bacteria|p__Firmicutes|c__Erysipelotrichia	0.0107841	0.00605753	-0.832109	0.693602	0.829096	185	280	29	64	39.7849	31.1828	0.115219	0.22464	down	down
k__Bacteria|p__Firmicutes|c__Erysipelotrichia|o__Erysipelotrichales	0.0107841	0.00605753	-0.832109	0.693602	0.829096	185	280	29	64	39.7849	31.1828	0.115219	0.22464	down	down
k__Bacteria|p__Firmicutes|c__Erysipelotrichia|o__Erysipelotrichales|f__Erysipelotrichaceae	0.0107841	0.00605753	-0.832109	0.693602	0.829096	185	280	29	64	39.7849	31.1828	0.115219	0.22464	down	down
k__Bacteria|p__Firmicutes|c__Erysipelotrichia|o__Erysipelotrichales|f__Erysipelotrichaceae|g__Holdemanella	Insufficient data (<10 in one or both groups)					73	392	7	86	15.6989	7.52688	0.0281146	0.0880357	.	down
k__Bacteria|p__Firmicutes|c__Erysipelotrichia|o__Erysipelotrichales|f__Erysipelotrichaceae|g__Holdemanella|s__Holdemanella_biformis	Insufficient data (<10 in one or both groups)					73	392	7	86	15.6989	7.52688	0.0281146	0.0880357	.	down
k__Bacteria|p__Firmicutes|c__Erysipelotrichia|o__Erysipelotrichales|f__Erysipelotrichaceae|g__Holdemania	0.000921548	0.00216226	1.23041	0.0287465	0.167905	75	390	14	79	16.129	15.0538	1	1	up	down
k__Bacteria|p__Firmicutes|c__Erysipelotrichia|o__Erysipelotrichales|f__Erysipelotrichaceae|g__Holdemania|s__Holdemania_filiformis	0.000921548	0.00216226	1.23041	0.0287465	0.167905	75	390	14	79	16.129	15.0538	1	1	up	down
k__Bacteria|p__Firmicutes|c__Firmicutes_unclassified	0.407075	0.557385	0.453378	0.0887783	0.250726	449	16	75	18	96.5591	80.6452	4.43186e-07	1.71735e-05	up	SIGDOWN
k__Bacteria|p__Firmicutes|c__Firmicutes_unclassified|o__Firmicutes_unclassified	0.407075	0.557385	0.453378	0.0887783	0.250726	449	16	75	18	96.5591	80.6452	4.43186e-07	1.71735e-05	up	SIGDOWN
k__Bacteria|p__Firmicutes|c__Firmicutes_unclassified|o__Firmicutes_unclassified|f__Firmicutes_unclassified	0.407075	0.557385	0.453378	0.0887783	0.250726	449	16	75	18	96.5591	80.6452	4.43186e-07	1.71735e-05	up	SIGDOWN
k__Bacteria|p__Firmicutes|c__Firmicutes_unclassified|o__Firmicutes_unclassified|f__Firmicutes_unclassified|g__Firmicutes_unclassified	0.407075	0.557385	0.453378	0.0887783	0.250726	449	16	75	18	96.5591	80.6452	4.43186e-07	1.71735e-05	up	SIGDOWN
k__Bacteria|p__Firmicutes|c__Firmicutes_unclassified|o__Firmicutes_unclassified|f__Firmicutes_unclassified|g__Firmicutes_unclassified|s__Firmicutes_bacterium_CAG_110	0.11073	0.0869582	-0.348657	0.29993	0.525562	332	133	38	55	71.3978	40.8602	3.11009e-08	2.88751e-06	down	SIGDOWN
k__Bacteria|p__Firmicutes|c__Firmicutes_unclassified|o__Firmicutes_unclassified|f__Firmicutes_unclassified|g__Firmicutes_unclassified|s__Firmicutes_bacterium_CAG_145	Insufficient data (<10 in one or both groups)					18	447	8	85	3.87097	8.60215	0.0684767	0.163291	SIGUP	up
k__Bacteria|p__Firmicutes|c__Firmicutes_unclassified|o__Firmicutes_unclassified|f__Firmicutes_unclassified|g__Firmicutes_unclassified|s__Firmicutes_bacterium_CAG_170	0.0720143	0.00974935	-2.8849	0.137802	0.350644	229	236	18	75	49.2473	19.3548	3.72582e-08	2.88751e-06	down	SIGDOWN
k__Bacteria|p__Firmicutes|c__Firmicutes_unclassified|o__Firmicutes_unclassified|f__Firmicutes_unclassified|g__Firmicutes_unclassified|s__Firmicutes_bacterium_CAG_238	Insufficient data (<10 in one or both groups)					104	361	6	87	22.3656	6.45161	9.6795e-05	0.00111135	.	SIGDOWN
k__Bacteria|p__Firmicutes|c__Firmicutes_unclassified|o__Firmicutes_unclassified|f__Firmicutes_unclassified|g__Firmicutes_unclassified|s__Firmicutes_bacterium_CAG_83	0.169196	0.317741	0.909157	0.00678324	0.0719549	405	60	61	32	87.0968	65.5914	2.40636e-06	4.66232e-05	up	SIGDOWN
k__Bacteria|p__Firmicutes|c__Firmicutes_unclassified|o__Firmicutes_unclassified|f__Firmicutes_unclassified|g__Firmicutes_unclassified|s__Firmicutes_bacterium_CAG_94	0.00693006	0.0163156	1.23531	0.00194732	0.0294389	163	302	35	58	35.0538	37.6344	1	1	SIGUP	up
k__Bacteria|p__Firmicutes|c__Firmicutes_unclassified|o__Firmicutes_unclassified|f__Firmicutes_unclassified|g__Firmicutes_unclassified|s__Firmicutes_bacterium_CAG_95	0.0127468	0.0118541	-0.104755	0.882004	0.964575	166	299	14	79	35.6989	15.0538	3.95388e-05	0.000557653	down	SIGDOWN
k__Bacteria|p__Firmicutes|c__Negativicutes	0.349552	0.526877	0.591959	0.0328037	0.178656	430	35	83	10	92.4731	89.2473	1	1	up	down
k__Bacteria|p__Firmicutes|c__Negativicutes|o__Acidaminococcales	0.294668	0.448005	0.604425	0.0501527	0.212012	301	164	44	49	64.7312	47.3118	0.00182885	0.00960922	up	SIGDOWN
k__Bacteria|p__Firmicutes|c__Negativicutes|o__Acidaminococcales|f__Acidaminococcaceae	0.294668	0.448005	0.604425	0.0501527	0.212012	301	164	44	49	64.7312	47.3118	0.00182885	0.00960922	up	SIGDOWN
k__Bacteria|p__Firmicutes|c__Negativicutes|o__Acidaminococcales|f__Acidaminococcaceae|g__Acidaminococcus	0.0399649	0.298443	2.90065	4.7858e-05	0.00153744	34	431	12	81	7.31183	12.9032	0.0906329	0.195214	SIGUP	up
k__Bacteria|p__Firmicutes|c__Negativicutes|o__Acidaminococcales|f__Acidaminococcaceae|g__Acidaminococcus|s__Acidaminococcus_intestini	0.0278173	0.249281	3.16372	0.000182953	0.00427445	18	447	11	82	3.87097	11.828	0.0046422	0.021163	SIGUP	SIGUP
k__Bacteria|p__Firmicutes|c__Negativicutes|o__Acidaminococcales|f__Acidaminococcaceae|g__Phascolarctobacterium	0.254703	0.149562	-0.76807	0.0143283	0.122745	289	176	40	53	62.1505	43.0108	0.000680442	0.00514481	down	SIGDOWN
k__Bacteria|p__Firmicutes|c__Negativicutes|o__Acidaminococcales|f__Acidaminococcaceae|g__Phascolarctobacterium|s__Phascolarctobacterium_faecium	0.0179465	0.0391687	1.126	0.0142237	0.122745	83	382	23	70	17.8495	24.7312	0.132798	0.2495	up	up
k__Bacteria|p__Firmicutes|c__Negativicutes|o__Acidaminococcales|f__Acidaminococcaceae|g__Phascolarctobacterium|s__Phascolarctobacterium_sp_CAG_266	Insufficient data (<10 in one or both groups)					83	382	9	84	17.8495	9.67742	0.0406068	0.114437	.	down
k__Bacteria|p__Firmicutes|c__Negativicutes|o__Acidaminococcales|f__Acidaminococcaceae|g__Phascolarctobacterium|s__Phascolarctobacterium_succinatutens	0.149331	0.0827828	-0.85111	0.0661854	0.233846	141	324	11	82	30.3226	11.828	9.00041e-05	0.00107313	down	SIGDOWN
k__Bacteria|p__Firmicutes|c__Negativicutes|o__Selenomonadales	Insufficient data (<10 in one or both groups)					79	386	5	88	16.9892	5.37634	0.00155742	0.009299	.	SIGDOWN
k__Bacteria|p__Firmicutes|c__Negativicutes|o__Selenomonadales|f__Selenomonadaceae	Insufficient data (<10 in one or both groups)					79	386	5	88	16.9892	5.37634	0.00155742	0.009299	.	SIGDOWN
k__Bacteria|p__Firmicutes|c__Negativicutes|o__Selenomonadales|f__Selenomonadaceae|g__Mitsuokella	Insufficient data (<10 in one or both groups)					57	408	3	90	12.2581	3.22581	0.0037387	0.0178307	.	SIGDOWN
k__Bacteria|p__Firmicutes|c__Negativicutes|o__Selenomonadales|f__Selenomonadaceae|g__Mitsuokella|s__Mitsuokella_jalaludinii	Insufficient data (<10 in one or both groups)					46	419	3	90	9.89247	3.22581	0.0210326	0.0732595	.	down
k__Bacteria|p__Firmicutes|c__Negativicutes|o__Veillonellales	0.0403326	0.0754632	0.903826	0.0391552	0.189866	225	240	61	32	48.3871	65.5914	0.00225649	0.0112824	up	SIGUP
k__Bacteria|p__Firmicutes|c__Negativicutes|o__Veillonellales|f__Veillonellaceae	0.0403326	0.0754632	0.903826	0.0391552	0.189866	225	240	61	32	48.3871	65.5914	0.00225649	0.0112824	up	SIGUP
k__Bacteria|p__Firmicutes|c__Negativicutes|o__Veillonellales|f__Veillonellaceae|g__Dialister	0.0249783	0.0410524	0.71679	0.150361	0.366189	174	291	49	44	37.4194	52.6882	0.00654889	0.0281966	up	SIGUP
k__Bacteria|p__Firmicutes|c__Negativicutes|o__Veillonellales|f__Veillonellaceae|g__Dialister|s__Dialister_invisus	0.00904187	0.0149888	0.729193	0.0716625	0.233846	142	323	42	51	30.5376	45.1613	0.00722823	0.0306952	up	SIGUP
k__Bacteria|p__Firmicutes|c__Negativicutes|o__Veillonellales|f__Veillonellaceae|g__Dialister|s__Dialister_sp_CAG_357	Insufficient data (<10 in one or both groups)					22	443	5	88	4.73118	5.37634	1	1	.	up
k__Bacteria|p__Firmicutes|c__Negativicutes|o__Veillonellales|f__Veillonellaceae|g__Megasphaera	Insufficient data (<10 in one or both groups)					33	432	4	89	7.09677	4.30108	1	1	.	down
k__Bacteria|p__Firmicutes|c__Negativicutes|o__Veillonellales|f__Veillonellaceae|g__Veillonella	0.00238387	0.00607054	1.34852	0.125909	0.323585	38	427	17	76	8.17204	18.2796	0.00565598	0.0250479	up	SIGUP
k__Bacteria|p__Firmicutes|c__Negativicutes|o__Veillonellales|f__Veillonellaceae|g__Veillonella|s__Veillonella_parvula	0.00164065	0.00367022	1.1616	0.315345	0.545645	25	440	11	82	5.37634	11.828	0.032552	0.0999121	up	up
k__Bacteria|p__Fusobacteria	Insufficient data (<10 in one or both groups)					25	440	6	87	5.37634	6.45161	1	1	SIGUP	up
k__Bacteria|p__Fusobacteria|c__Fusobacteriia	Insufficient data (<10 in one or both groups)					25	440	6	87	5.37634	6.45161	1	1	SIGUP	up
k__Bacteria|p__Fusobacteria|c__Fusobacteriia|o__Fusobacteriales	Insufficient data (<10 in one or both groups)					25	440	6	87	5.37634	6.45161	1	1	SIGUP	up
k__Bacteria|p__Fusobacteria|c__Fusobacteriia|o__Fusobacteriales|f__Fusobacteriaceae	Insufficient data (<10 in one or both groups)					25	440	6	87	5.37634	6.45161	1	1	SIGUP	up
k__Bacteria|p__Fusobacteria|c__Fusobacteriia|o__Fusobacteriales|f__Fusobacteriaceae|g__Fusobacterium	Insufficient data (<10 in one or both groups)					25	440	6	87	5.37634	6.45161	1	1	SIGUP	up
k__Bacteria|p__Lentisphaerae	0.0807404	0.0293018	-1.4623	0.02422	0.151711	229	236	21	72	49.2473	22.5806	1.16297e-06	2.57514e-05	down	SIGDOWN
k__Bacteria|p__Lentisphaerae|c__Lentisphaeria	0.0807404	0.0293018	-1.4623	0.02422	0.151711	229	236	21	72	49.2473	22.5806	1.16297e-06	2.57514e-05	down	SIGDOWN
k__Bacteria|p__Lentisphaerae|c__Lentisphaeria|o__Victivallales	0.0807404	0.0293018	-1.4623	0.02422	0.151711	229	236	21	72	49.2473	22.5806	1.16297e-06	2.57514e-05	down	SIGDOWN
k__Bacteria|p__Lentisphaerae|c__Lentisphaeria|o__Victivallales|f__Victivallaceae	0.0807404	0.0293018	-1.4623	0.02422	0.151711	229	236	21	72	49.2473	22.5806	1.16297e-06	2.57514e-05	down	SIGDOWN
k__Bacteria|p__Lentisphaerae|c__Lentisphaeria|o__Victivallales|f__Victivallaceae|g__Victivallis	0.0807404	0.0293018	-1.4623	0.02422	0.151711	229	236	21	72	49.2473	22.5806	1.16297e-06	2.57514e-05	down	SIGDOWN
k__Bacteria|p__Lentisphaerae|c__Lentisphaeria|o__Victivallales|f__Victivallaceae|g__Victivallis|s__Victivallis_vadensis	0.0807404	0.0293018	-1.4623	0.02422	0.151711	229	236	21	72	49.2473	22.5806	1.16297e-06	2.57514e-05	down	SIGDOWN
k__Bacteria|p__Proteobacteria	1.07541	1.46258	0.443629	0.371619	0.597878	456	9	90	3	98.0645	96.7742	1	1	up	down
k__Bacteria|p__Proteobacteria|c__Betaproteobacteria	0.100443	0.170249	0.76127	0.119737	0.314368	390	75	70	23	83.871	75.2688	0.0549351	0.143108	up	down
k__Bacteria|p__Proteobacteria|c__Betaproteobacteria|o__Burkholderiales	0.100367	0.170135	0.761394	0.119876	0.314368	390	75	69	24	83.871	74.1935	0.0320571	0.099377	up	down
k__Bacteria|p__Proteobacteria|c__Betaproteobacteria|o__Burkholderiales|f__Sutterellaceae	0.0971708	0.170059	0.807439	0.103263	0.279354	385	80	69	24	82.7957	74.1935	0.0600625	0.150156	up	down
k__Bacteria|p__Proteobacteria|c__Betaproteobacteria|o__Burkholderiales|f__Sutterellaceae|g__Parasutterella	0.0842727	0.10825	0.361224	0.475229	0.66409	330	135	61	32	70.9677	65.5914	1	1	up	down
k__Bacteria|p__Proteobacteria|c__Betaproteobacteria|o__Burkholderiales|f__Sutterellaceae|g__Parasutterella|s__Parasutterella_excrementihominis	0.0842727	0.10825	0.361224	0.475229	0.66409	330	135	61	32	70.9677	65.5914	1	1	up	down
k__Bacteria|p__Proteobacteria|c__Betaproteobacteria|o__Burkholderiales|f__Sutterellaceae|g__Sutterella	0.0110408	0.0600944	2.44439	0.101342	0.277073	186	279	27	66	40	29.0323	0.0435544	0.120552	up	down
k__Bacteria|p__Proteobacteria|c__Betaproteobacteria|o__Burkholderiales|f__Sutterellaceae|g__Sutterella|s__Sutterella_parvirubra	0.0110408	0.0600944	2.44439	0.101342	0.277073	186	279	27	66	40	29.0323	0.0435544	0.120552	up	down
k__Bacteria|p__Proteobacteria|c__Betaproteobacteria|o__Burkholderiales|f__Sutterellaceae|g__Turicimonas	0.00185748	0.00171527	-0.114915	0.908597	0.964915	58	407	16	77	12.4731	17.2043	1	1	down	up
k__Bacteria|p__Proteobacteria|c__Betaproteobacteria|o__Burkholderiales|f__Sutterellaceae|g__Turicimonas|s__Turicimonas_muris	0.00185748	0.00171527	-0.114915	0.908597	0.964915	58	407	16	77	12.4731	17.2043	1	1	down	up
k__Bacteria|p__Proteobacteria|c__Deltaproteobacteria	0.296338	0.213136	-0.475468	0.0768737	0.233846	415	50	71	22	89.2473	76.3441	0.00158983	0.009299	down	SIGDOWN
k__Bacteria|p__Proteobacteria|c__Deltaproteobacteria|o__Desulfovibrionales	0.296338	0.213136	-0.475468	0.0768737	0.233846	415	50	71	22	89.2473	76.3441	0.00158983	0.009299	down	SIGDOWN
k__Bacteria|p__Proteobacteria|c__Deltaproteobacteria|o__Desulfovibrionales|f__Desulfovibrionaceae	0.296338	0.213136	-0.475468	0.0768737	0.233846	415	50	71	22	89.2473	76.3441	0.00158983	0.009299	down	SIGDOWN
k__Bacteria|p__Proteobacteria|c__Deltaproteobacteria|o__Desulfovibrionales|f__Desulfovibrionaceae|g__Bilophila	0.0588291	0.0710789	0.272892	0.27889	0.523173	350	115	63	30	75.2688	67.7419	0.13799	0.25615	up	down
k__Bacteria|p__Proteobacteria|c__Deltaproteobacteria|o__Desulfovibrionales|f__Desulfovibrionaceae|g__Bilophila|s__Bilophila_wadsworthia	0.0588291	0.0710789	0.272892	0.27889	0.523173	350	115	63	30	75.2688	67.7419	0.13799	0.25615	up	down
k__Bacteria|p__Proteobacteria|c__Deltaproteobacteria|o__Desulfovibrionales|f__Desulfovibrionaceae|g__Desulfovibrio	0.196645	0.120686	-0.704339	0.0439853	0.205531	212	253	21	72	45.5914	22.5806	2.26362e-05	0.000369328	down	SIGDOWN
k__Bacteria|p__Proteobacteria|c__Deltaproteobacteria|o__Desulfovibrionales|f__Desulfovibrionaceae|g__Desulfovibrionaceae_unclassified	Insufficient data (<10 in one or both groups)					83	382	7	86	17.8495	7.52688	0.00765011	0.0316204	.	SIGDOWN
k__Bacteria|p__Proteobacteria|c__Deltaproteobacteria|o__Desulfovibrionales|f__Desulfovibrionaceae|g__Desulfovibrionaceae_unclassified|s__Desulfovibrionaceae_bacterium	Insufficient data (<10 in one or both groups)					83	382	7	86	17.8495	7.52688	0.00765011	0.0316204	.	SIGDOWN
k__Bacteria|p__Proteobacteria|c__Deltaproteobacteria|o__Desulfovibrionales|f__Desulfovibrionaceae|g__Desulfovibrio|s__Desulfovibrio_piger	0.193525	0.119175	-0.699446	0.048574	0.212012	199	266	20	73	42.7957	21.5054	7.12807e-05	0.000883881	down	SIGDOWN
k__Bacteria|p__Proteobacteria|c__Gammaproteobacteria	0.619663	0.947962	0.613345	0.448013	0.642337	276	189	56	37	59.3548	60.2151	1	1	up	up
k__Bacteria|p__Proteobacteria|c__Gammaproteobacteria|o__Enterobacterales	0.614513	0.942089	0.61642	0.449088	0.642337	199	266	47	46	42.7957	50.5376	1	1	up	up
k__Bacteria|p__Proteobacteria|c__Gammaproteobacteria|o__Enterobacterales|f__Enterobacteriaceae	0.610794	0.941967	0.62499	0.443906	0.642337	195	270	47	46	41.9355	50.5376	0.127889	0.24434	up	up
k__Bacteria|p__Proteobacteria|c__Gammaproteobacteria|o__Enterobacterales|f__Enterobacteriaceae|g__Escherichia	0.204906	0.617162	1.59068	0.0503219	0.212012	174	291	41	52	37.4194	44.086	1	1	up	up
k__Bacteria|p__Proteobacteria|c__Gammaproteobacteria|o__Enterobacterales|f__Enterobacteriaceae|g__Escherichia|s__Escherichia_coli	0.204332	0.58606	1.52013	0.0693344	0.233846	172	293	40	53	36.9892	43.0108	1	1	up	up
k__Bacteria|p__Proteobacteria|c__Gammaproteobacteria|o__Enterobacterales|f__Enterobacteriaceae|g__Klebsiella	Insufficient data (<10 in one or both groups)					34	431	9	84	7.31183	9.67742	1	1	.	up
k__Bacteria|p__Proteobacteria|c__Gammaproteobacteria|o__Enterobacterales|f__Enterobacteriaceae|g__Klebsiella|s__Klebsiella_pneumoniae	Insufficient data (<10 in one or both groups)					25	440	8	85	5.37634	8.60215	1	1	.	up
k__Bacteria|p__Proteobacteria|c__Gammaproteobacteria|o__Enterobacterales|f__Enterobacteriaceae|g__Klebsiella|s__Klebsiella_variicola	Insufficient data (<10 in one or both groups)					20	445	6	87	4.30108	6.45161	1	1	.	up
k__Bacteria|p__Proteobacteria|c__Gammaproteobacteria|o__Pasteurellales	0.0037028	0.00449677	0.280275	0.71503	0.839099	107	358	17	76	23.0108	18.2796	1	1	up	down
k__Bacteria|p__Proteobacteria|c__Gammaproteobacteria|o__Pasteurellales|f__Pasteurellaceae	0.0037028	0.00449677	0.280275	0.71503	0.839099	107	358	17	76	23.0108	18.2796	1	1	up	down
k__Bacteria|p__Proteobacteria|c__Gammaproteobacteria|o__Pasteurellales|f__Pasteurellaceae|g__Haemophilus	0.00365383	0.00449677	0.299482	0.690548	0.829096	106	359	17	76	22.7957	18.2796	1	1	up	down
k__Bacteria|p__Proteobacteria|c__Gammaproteobacteria|o__Pasteurellales|f__Pasteurellaceae|g__Haemophilus|s__Haemophilus_parainfluenzae	0.00247047	0.00334108	0.435525	0.602297	0.77784	85	380	14	79	18.2796	15.0538	1	1	up	down
k__Bacteria|p__Proteobacteria|c__Gammaproteobacteria|o__Pasteurellales|f__Pasteurellaceae|g__Haemophilus|s__Haemophilus_sp_HMSC71H05	Insufficient data (<10 in one or both groups)					54	411	7	86	11.6129	7.52688	1	1	.	down
k__Bacteria|p__Proteobacteria|c__Proteobacteria_unclassified	0.0588781	0.124127	1.07602	0.0764818	0.233846	168	297	45	48	36.129	48.3871	0.0279053	0.0880357	up	up
k__Bacteria|p__Proteobacteria|c__Proteobacteria_unclassified|o__Proteobacteria_unclassified	0.0588781	0.124127	1.07602	0.0764818	0.233846	168	297	45	48	36.129	48.3871	0.0279053	0.0880357	up	up
k__Bacteria|p__Proteobacteria|c__Proteobacteria_unclassified|o__Proteobacteria_unclassified|f__Proteobacteria_unclassified	0.0588781	0.124127	1.07602	0.0764818	0.233846	168	297	45	48	36.129	48.3871	0.0279053	0.0880357	up	up
k__Bacteria|p__Proteobacteria|c__Proteobacteria_unclassified|o__Proteobacteria_unclassified|f__Proteobacteria_unclassified|g__Proteobacteria_unclassified	0.0588781	0.124127	1.07602	0.0764818	0.233846	168	297	45	48	36.129	48.3871	0.0279053	0.0880357	up	up
k__Bacteria|p__Proteobacteria|c__Proteobacteria_unclassified|o__Proteobacteria_unclassified|f__Proteobacteria_unclassified|g__Proteobacteria_unclassified|s__Proteobacteria_bacterium_CAG_139	0.0588781	0.124127	1.07602	0.0764818	0.233846	168	297	45	48	36.129	48.3871	0.0279053	0.0880357	up	up
k__Bacteria|p__Verrucomicrobia	0.303906	0.395499	0.380047	0.229589	0.443642	327	138	46	47	70.3226	49.4624	0.00014001	0.00131525	up	SIGDOWN
k__Bacteria|p__Verrucomicrobia|c__Verrucomicrobiae	0.303906	0.395499	0.380047	0.229589	0.443642	327	138	46	47	70.3226	49.4624	0.00014001	0.00131525	up	SIGDOWN
k__Bacteria|p__Verrucomicrobia|c__Verrucomicrobiae|o__Verrucomicrobiales	0.303906	0.395499	0.380047	0.229589	0.443642	327	138	46	47	70.3226	49.4624	0.00014001	0.00131525	up	SIGDOWN
k__Bacteria|p__Verrucomicrobia|c__Verrucomicrobiae|o__Verrucomicrobiales|f__Akkermansiaceae	0.303906	0.395499	0.380047	0.229589	0.443642	327	138	46	47	70.3226	49.4624	0.00014001	0.00131525	up	SIGDOWN
k__Bacteria|p__Verrucomicrobia|c__Verrucomicrobiae|o__Verrucomicrobiales|f__Akkermansiaceae|g__Akkermansia	0.303906	0.395499	0.380047	0.229589	0.443642	327	138	46	47	70.3226	49.4624	0.00014001	0.00131525	up	SIGDOWN
k__Bacteria|p__Verrucomicrobia|c__Verrucomicrobiae|o__Verrucomicrobiales|f__Akkermansiaceae|g__Akkermansia|s__Akkermansia_muciniphila	0.303906	0.395499	0.380047	0.229589	0.443642	327	138	46	47	70.3226	49.4624	0.00014001	0.00131525	up	SIGDOWN

## Sheet: Table S4
name	Ab(Ctrl)	Ab(IBS)	log2(abFC)	p_ab	FDR_ab	pres_ctrl	abs_ctrl	pres_IBS	abs_IBS	prevalence_ctrl	prevalence_IBS	p_prev	FDR_prev	Diff(abundance)	Diff(prevalence)
k__Bacteria|p__Actinobacteria	0.944402	0.884006	-0.0953455	0.335013	0.596092	1709	1	569	1	99.9415	99.8246	1	1	down	down
k__Bacteria|p__Actinobacteria|c__Actinobacteria	0.585709	0.512486	-0.19267	0.142506	0.398512	1602	108	531	39	93.6842	93.1579	1	1	down	down
k__Bacteria|p__Actinobacteria|c__Actinobacteria|o__Actinomycetales	0.000627596	0.00132798	1.08133	0.0839767	0.305019	160	1550	56	514	9.35673	9.82456	1	1	up	up
k__Bacteria|p__Actinobacteria|c__Actinobacteria|o__Actinomycetales|f__Actinomycetaceae	0.000627596	0.00132798	1.08133	0.0839767	0.305019	160	1550	56	514	9.35673	9.82456	1	1	up	up
k__Bacteria|p__Actinobacteria|c__Actinobacteria|o__Actinomycetales|f__Actinomycetaceae|g__Actinomyces	0.000472766	0.000681912	0.52846	0.381861	0.601427	122	1588	44	526	7.1345	7.7193	1	1	up	up
k__Bacteria|p__Actinobacteria|c__Actinobacteria|o__Bifidobacteriales	0.583989	0.509672	-0.196371	0.136451	0.390665	1585	125	521	49	92.6901	91.4035	1	1	down	down
k__Bacteria|p__Actinobacteria|c__Actinobacteria|o__Bifidobacteriales|f__Bifidobacteriaceae	0.583989	0.509672	-0.196371	0.136451	0.390665	1585	125	521	49	92.6901	91.4035	1	1	down	down
k__Bacteria|p__Actinobacteria|c__Actinobacteria|o__Bifidobacteriales|f__Bifidobacteriaceae|g__Bifidobacterium	0.583922	0.509524	-0.196626	0.136015	0.390665	1583	127	521	49	92.5731	91.4035	1	1	down	down
k__Bacteria|p__Actinobacteria|c__Actinobacteria|o__Bifidobacteriales|f__Bifidobacteriaceae|g__Bifidobacterium|s__Bifidobacterium_adolescentis	0.365494	0.325384	-0.167705	0.306439	0.587768	1370	340	433	137	80.117	75.9649	0.0368823	0.220502	down	down
k__Bacteria|p__Actinobacteria|c__Actinobacteria|o__Bifidobacteriales|f__Bifidobacteriaceae|g__Bifidobacterium|s__Bifidobacterium_bifidum	0.0488648	0.0449221	-0.121371	0.563267	0.750769	467	1243	136	434	27.3099	23.8596	0.103209	0.346957	down	down
k__Bacteria|p__Actinobacteria|c__Actinobacteria|o__Bifidobacteriales|f__Bifidobacteriaceae|g__Bifidobacterium|s__Bifidobacterium_catenulatum	0.0044713	0.00669844	0.583129	0.0784129	0.291511	251	1459	75	495	14.6784	13.1579	1	1	up	down
k__Bacteria|p__Actinobacteria|c__Actinobacteria|o__Bifidobacteriales|f__Bifidobacteriaceae|g__Bifidobacterium|s__Bifidobacterium_dentium	0.0017128	0.00383951	1.16456	0.0763158	0.289133	77	1633	49	521	4.50292	8.59649	0.000401515	0.00985202	up	SIGUP
k__Bacteria|p__Actinobacteria|c__Actinobacteria|o__Bifidobacteriales|f__Bifidobacteriaceae|g__Bifidobacterium|s__Bifidobacterium_longum	0.144077	0.118996	-0.275931	0.085119	0.305655	1437	273	463	107	84.0351	81.2281	0.123312	0.378043	down	down
k__Bacteria|p__Actinobacteria|c__Actinobacteria|o__Bifidobacteriales|f__Bifidobacteriaceae|g__Bifidobacterium|s__Bifidobacterium_pseudocatenulatum	0.0133626	0.00656079	-1.02626	0.287961	0.566054	216	1494	64	506	12.6316	11.2281	1	1	down	down
k__Bacteria|p__Actinobacteria|c__Actinobacteria|o__Micrococcales	0.00104091	0.00130609	0.327403	0.35681	0.596092	281	1429	86	484	16.4327	15.0877	1	1	up	down
k__Bacteria|p__Actinobacteria|c__Actinobacteria|o__Micrococcales|f__Micrococcaceae	0.00104091	0.00130609	0.327403	0.35681	0.596092	281	1429	86	484	16.4327	15.0877	1	1	up	down
k__Bacteria|p__Actinobacteria|c__Actinobacteria|o__Micrococcales|f__Micrococcaceae|g__Rothia	0.00104091	0.00130609	0.327403	0.35681	0.596092	281	1429	86	484	16.4327	15.0877	1	1	up	down
k__Bacteria|p__Actinobacteria|c__Actinobacteria|o__Micrococcales|f__Micrococcaceae|g__Rothia|s__Rothia_mucilaginosa	0.00103622	0.00130302	0.330523	0.349752	0.596092	279	1431	86	484	16.3158	15.0877	1	1	up	down
k__Bacteria|p__Actinobacteria|c__Coriobacteriia	0.358694	0.37152	0.0506868	0.526192	0.739008	1706	4	567	3	99.7661	99.4737	1	1	up	down
k__Bacteria|p__Actinobacteria|c__Coriobacteriia|o__Coriobacteriales	0.309028	0.309572	0.00253503	0.976467	0.982686	1617	93	537	33	94.5614	94.2105	1	1	up	down
k__Bacteria|p__Actinobacteria|c__Coriobacteriia|o__Coriobacteriales|f__Coriobacteriaceae	0.307618	0.309217	0.00747947	0.930562	0.976369	1617	93	536	34	94.5614	94.0351	1	1	up	down
k__Bacteria|p__Actinobacteria|c__Coriobacteriia|o__Coriobacteriales|f__Coriobacteriaceae|g__Collinsella	0.304008	0.305869	0.00880104	0.918309	0.976369	1586	124	521	49	92.7485	91.4035	1	1	up	down
k__Bacteria|p__Actinobacteria|c__Coriobacteriia|o__Coriobacteriales|f__Coriobacteriaceae|g__Collinsella|s__Collinsella_aerofaciens	0.299267	0.292088	-0.0350323	0.684231	0.85416	1574	136	514	56	92.0468	90.1754	1	1	down	down
k__Bacteria|p__Actinobacteria|c__Coriobacteriia|o__Coriobacteriales|f__Coriobacteriaceae|g__Collinsella|s__Collinsella_intestinalis	0.00262028	0.00467528	0.835332	0.160621	0.438102	130	1580	55	515	7.60234	9.64912	0.127777	0.378043	up	up
k__Bacteria|p__Actinobacteria|c__Coriobacteriia|o__Coriobacteriales|f__Coriobacteriaceae|g__Collinsella|s__Collinsella_stercoris	0.00212082	0.00910567	2.10214	0.0039759	0.0880827	745	965	261	309	43.5673	45.7895	1	1	up	up
k__Bacteria|p__Actinobacteria|c__Coriobacteriia|o__Coriobacteriales|f__Coriobacteriaceae|g__Enorma	0.00360957	0.00334842	-0.108345	0.83316	0.933612	293	1417	90	480	17.1345	15.7895	1	1	down	down
k__Bacteria|p__Actinobacteria|c__Coriobacteriia|o__Coriobacteriales|f__Coriobacteriaceae|g__Enorma|s__Enorma_massiliensis	0.00243628	0.00180421	-0.433313	0.561008	0.750769	149	1561	49	521	8.71345	8.59649	1	1	down	down
k__Bacteria|p__Actinobacteria|c__Coriobacteriia|o__Coriobacteriales|f__Coriobacteriaceae|g__Enorma|s__[Collinsella]_massiliensis	0.0011733	0.00154418	0.396267	0.511423	0.727971	210	1500	59	511	12.2807	10.3509	1	1	up	down
k__Bacteria|p__Actinobacteria|c__Coriobacteriia|o__Eggerthellales	0.0496655	0.0619479	0.318811	0.013318	0.14064	1538	172	515	55	89.9415	90.3509	1	1	up	up
k__Bacteria|p__Actinobacteria|c__Coriobacteriia|o__Eggerthellales|f__Eggerthellaceae	0.0496655	0.0619479	0.318811	0.013318	0.14064	1538	172	515	55	89.9415	90.3509	1	1	up	up
k__Bacteria|p__Actinobacteria|c__Coriobacteriia|o__Eggerthellales|f__Eggerthellaceae|g__Adlercreutzia	0.00585253	0.00738826	0.336176	0.100317	0.320949	775	935	273	297	45.3216	47.8947	1	1	up	up
k__Bacteria|p__Actinobacteria|c__Coriobacteriia|o__Eggerthellales|f__Eggerthellaceae|g__Adlercreutzia|s__Adlercreutzia_equolifaciens	0.00585253	0.00738826	0.336176	0.100317	0.320949	775	935	273	297	45.3216	47.8947	1	1	up	up
k__Bacteria|p__Actinobacteria|c__Coriobacteriia|o__Eggerthellales|f__Eggerthellaceae|g__Asaccharobacter	0.0110641	0.014588	0.398895	0.0327144	0.193359	951	759	332	238	55.614	58.2456	1	1	up	up
k__Bacteria|p__Actinobacteria|c__Coriobacteriia|o__Eggerthellales|f__Eggerthellaceae|g__Asaccharobacter|s__Asaccharobacter_celatus	0.0110641	0.014588	0.398895	0.0327144	0.193359	951	759	332	238	55.614	58.2456	1	1	up	up
k__Bacteria|p__Actinobacteria|c__Coriobacteriia|o__Eggerthellales|f__Eggerthellaceae|g__Eggerthella	0.00736038	0.0107446	0.545754	0.170102	0.442421	331	1379	142	428	19.3567	24.9123	0.00525063	0.0535858	up	up
k__Bacteria|p__Actinobacteria|c__Coriobacteriia|o__Eggerthellales|f__Eggerthellaceae|g__Eggerthella|s__Eggerthella_lenta	0.00736038	0.0107446	0.545754	0.170102	0.442421	331	1379	142	428	19.3567	24.9123	0.00525063	0.0535858	up	up
k__Bacteria|p__Actinobacteria|c__Coriobacteriia|o__Eggerthellales|f__Eggerthellaceae|g__Gordonibacter	0.00411887	0.00601263	0.545747	0.0149655	0.143306	538	1172	228	342	31.462	40	0.000211943	0.00744157	up	SIGUP
k__Bacteria|p__Actinobacteria|c__Coriobacteriia|o__Eggerthellales|f__Eggerthellaceae|g__Gordonibacter|s__Gordonibacter_pamelaeae	0.00411887	0.00601263	0.545747	0.0149655	0.143306	538	1172	228	342	31.462	40	0.000211943	0.00744157	up	SIGUP
k__Bacteria|p__Actinobacteria|c__Coriobacteriia|o__Eggerthellales|f__Eggerthellaceae|g__Slackia	0.021077	0.0231933	0.138037	0.461224	0.669044	697	1013	219	351	40.7602	38.4211	1	1	up	down
k__Bacteria|p__Actinobacteria|c__Coriobacteriia|o__Eggerthellales|f__Eggerthellaceae|g__Slackia|s__Slackia_isoflavoniconvertens	0.021077	0.0231918	0.13794	0.461556	0.669044	697	1013	218	352	40.7602	38.2456	1	1	up	down
k__Bacteria|p__Bacteroidetes	23.0648	25.0687	0.120197	0.00257558	0.0716695	1710	0	570	0	100	100	1	1	up	same
k__Bacteria|p__Bacteroidetes|c__Bacteroidia	23.0648	25.0687	0.120197	0.00257558	0.0716695	1710	0	570	0	100	100	1	1	up	same
k__Bacteria|p__Bacteroidetes|c__Bacteroidia|o__Bacteroidales	23.0648	25.0687	0.120197	0.00257558	0.0716695	1710	0	570	0	100	100	1	1	up	same
k__Bacteria|p__Bacteroidetes|c__Bacteroidia|o__Bacteroidales|f__Bacteroidaceae	8.81003	10.5388	0.258489	0.000384289	0.0306453	1708	2	570	0	99.883	100	1	1	SIGUP	up
k__Bacteria|p__Bacteroidetes|c__Bacteroidia|o__Bacteroidales|f__Bacteroidaceae|g__Bacteroides	8.81001	10.5375	0.258319	0.000387915	0.0306453	1708	2	570	0	99.883	100	1	1	SIGUP	up
k__Bacteria|p__Bacteroidetes|c__Bacteroidia|o__Bacteroidales|f__Bacteroidaceae|g__Bacteroides|s__Bacteroides_caccae	0.186873	0.189541	0.020457	0.925945	0.976369	1204	506	385	185	70.4094	67.5439	1	1	up	down
k__Bacteria|p__Bacteroidetes|c__Bacteroidia|o__Bacteroidales|f__Bacteroidaceae|g__Bacteroides|s__Bacteroides_cellulosilyticus	0.190929	0.206314	0.111809	0.780895	0.894069	684	1026	226	344	40	39.6491	1	1	up	down
k__Bacteria|p__Bacteroidetes|c__Bacteroidia|o__Bacteroidales|f__Bacteroidaceae|g__Bacteroides|s__Bacteroides_clarus	0.0505294	0.0428877	-0.236561	0.607185	0.783145	374	1336	128	442	21.8713	22.4561	1	1	down	up
k__Bacteria|p__Bacteroidetes|c__Bacteroidia|o__Bacteroidales|f__Bacteroidaceae|g__Bacteroides|s__Bacteroides_coprocola	0.0396245	0.0722135	0.865877	0.0315045	0.193359	234	1476	76	494	13.6842	13.3333	1	1	up	down
k__Bacteria|p__Bacteroidetes|c__Bacteroidia|o__Bacteroidales|f__Bacteroidaceae|g__Bacteroides|s__Bacteroides_coprophilus	0.0225428	0.029898	0.407377	0.34877	0.596092	155	1555	44	526	9.06433	7.7193	1	1	up	down
k__Bacteria|p__Bacteroidetes|c__Bacteroidia|o__Bacteroidales|f__Bacteroidaceae|g__Bacteroides|s__Bacteroides_dorei	0.879731	1.00269	0.188746	0.363954	0.596092	1315	395	427	143	76.9006	74.9123	1	1	up	down
k__Bacteria|p__Bacteroidetes|c__Bacteroidia|o__Bacteroidales|f__Bacteroidaceae|g__Bacteroides|s__Bacteroides_eggerthii	0.227836	0.35595	0.643677	0.0182348	0.169476	566	1144	191	379	33.0994	33.5088	1	1	up	up
k__Bacteria|p__Bacteroidetes|c__Bacteroidia|o__Bacteroidales|f__Bacteroidaceae|g__Bacteroides|s__Bacteroides_faecis	0.0342833	0.0292617	-0.228495	0.52491	0.739008	206	1504	54	516	12.0468	9.47368	0.0883841	0.321027	down	down
k__Bacteria|p__Bacteroidetes|c__Bacteroidia|o__Bacteroidales|f__Bacteroidaceae|g__Bacteroides|s__Bacteroides_finegoldii	0.0334603	0.0325184	-0.0411951	0.931431	0.976369	324	1386	115	455	18.9474	20.1754	1	1	down	up
k__Bacteria|p__Bacteroidetes|c__Bacteroidia|o__Bacteroidales|f__Bacteroidaceae|g__Bacteroides|s__Bacteroides_fragilis	0.128463	0.270026	1.07175	0.00202929	0.0716695	647	1063	249	321	37.8363	43.6842	0.013653	0.106029	up	up
k__Bacteria|p__Bacteroidetes|c__Bacteroidia|o__Bacteroidales|f__Bacteroidaceae|g__Bacteroides|s__Bacteroides_intestinalis	0.0837817	0.0486251	-0.784934	0.288401	0.566054	351	1359	108	462	20.5263	18.9474	1	1	down	down
k__Bacteria|p__Bacteroidetes|c__Bacteroidia|o__Bacteroidales|f__Bacteroidaceae|g__Bacteroides|s__Bacteroides_massiliensis	0.111414	0.138914	0.318256	0.170638	0.442421	676	1034	195	375	39.5322	34.2105	0.0228551	0.157005	up	down
k__Bacteria|p__Bacteroidetes|c__Bacteroidia|o__Bacteroidales|f__Bacteroidaceae|g__Bacteroides|s__Bacteroides_ovatus	0.182823	0.255628	0.483593	0.033302	0.193359	1335	375	440	130	78.0702	77.193	1	1	up	down
k__Bacteria|p__Bacteroidetes|c__Bacteroidia|o__Bacteroidales|f__Bacteroidaceae|g__Bacteroides|s__Bacteroides_plebeius	0.379786	0.401772	0.0811916	0.814355	0.919772	436	1274	118	452	25.4971	20.7018	0.0192727	0.141632	up	down
k__Bacteria|p__Bacteroidetes|c__Bacteroidia|o__Bacteroidales|f__Bacteroidaceae|g__Bacteroides|s__Bacteroides_salyersiae	0.0305963	0.0245279	-0.318933	0.377149	0.601427	306	1404	97	473	17.8947	17.0175	1	1	down	down
k__Bacteria|p__Bacteroidetes|c__Bacteroidia|o__Bacteroidales|f__Bacteroidaceae|g__Bacteroides|s__Bacteroides_sp_CAG_144	0.208451	0.182103	-0.194949	0.266606	0.547061	676	1034	200	370	39.5322	35.0877	0.057855	0.261833	down	down
k__Bacteria|p__Bacteroidetes|c__Bacteroidia|o__Bacteroidales|f__Bacteroidaceae|g__Bacteroides|s__Bacteroides_stercoris	0.607714	0.788067	0.374926	0.112216	0.344275	911	799	275	295	53.2749	48.2456	0.0374565	0.220502	up	down
k__Bacteria|p__Bacteroidetes|c__Bacteroidia|o__Bacteroidales|f__Bacteroidaceae|g__Bacteroides|s__Bacteroides_thetaiotaomicron	0.157414	0.218997	0.476348	0.00898864	0.130577	1325	385	454	116	77.4854	79.6491	1	1	up	up
k__Bacteria|p__Bacteroidetes|c__Bacteroidia|o__Bacteroidales|f__Bacteroidaceae|g__Bacteroides|s__Bacteroides_uniformis	2.94683	3.60155	0.289453	0.00230134	0.0716695	1685	25	556	14	98.538	97.5439	0.127475	0.378043	up	down
k__Bacteria|p__Bacteroidetes|c__Bacteroidia|o__Bacteroidales|f__Bacteroidaceae|g__Bacteroides|s__Bacteroides_vulgatus	2.04803	2.39493	0.22575	0.0768582	0.289133	1637	73	537	33	95.731	94.2105	0.144589	0.380751	up	down
k__Bacteria|p__Bacteroidetes|c__Bacteroidia|o__Bacteroidales|f__Bacteroidaceae|g__Bacteroides|s__Bacteroides_xylanisolvens	0.0932211	0.120987	0.376127	0.13821	0.390665	1113	597	363	207	65.0877	63.6842	1	1	up	down
k__Bacteria|p__Bacteroidetes|c__Bacteroidia|o__Bacteroidales|f__Barnesiellaceae	0.426772	0.479635	0.168471	0.0720583	0.277688	1566	144	516	54	91.5789	90.5263	1	1	up	down
k__Bacteria|p__Bacteroidetes|c__Bacteroidia|o__Bacteroidales|f__Barnesiellaceae|g__Barnesiella	0.401134	0.441306	0.137696	0.160822	0.438102	1486	224	484	86	86.9006	84.9123	1	1	up	down
k__Bacteria|p__Bacteroidetes|c__Bacteroidia|o__Bacteroidales|f__Barnesiellaceae|g__Barnesiella|s__Barnesiella_intestinihominis	0.390934	0.43447	0.152333	0.120274	0.365449	1477	233	482	88	86.3743	84.5614	1	1	up	down
k__Bacteria|p__Bacteroidetes|c__Bacteroidia|o__Bacteroidales|f__Barnesiellaceae|g__Coprobacter	0.0256386	0.0383291	0.580125	0.00540645	0.0923723	1033	677	337	233	60.4094	59.1228	1	1	up	down
k__Bacteria|p__Bacteroidetes|c__Bacteroidia|o__Bacteroidales|f__Barnesiellaceae|g__Coprobacter|s__Coprobacter_fastidiosus	0.0222678	0.0332191	0.577049	0.0135122	0.14064	847	863	273	297	49.5322	47.8947	1	1	up	down
k__Bacteria|p__Bacteroidetes|c__Bacteroidia|o__Bacteroidales|f__Barnesiellaceae|g__Coprobacter|s__Coprobacter_secundus	0.00337079	0.00511012	0.600271	0.0284425	0.193359	489	1221	158	412	28.5965	27.7193	1	1	up	down
k__Bacteria|p__Bacteroidetes|c__Bacteroidia|o__Bacteroidales|f__Odoribacteraceae	0.261773	0.298796	0.190843	0.0498828	0.216839	1642	68	539	31	96.0234	94.5614	0.147559	0.385361	up	down
k__Bacteria|p__Bacteroidetes|c__Bacteroidia|o__Bacteroidales|f__Odoribacteraceae|g__Butyricimonas	0.0328715	0.0336036	0.031779	0.827133	0.930156	1097	613	359	211	64.152	62.9825	1	1	up	down
k__Bacteria|p__Bacteroidetes|c__Bacteroidia|o__Bacteroidales|f__Odoribacteraceae|g__Butyricimonas|s__Butyricimonas_synergistica	0.00594178	0.00622374	0.0668864	0.814652	0.919772	436	1274	148	422	25.4971	25.9649	1	1	up	up
k__Bacteria|p__Bacteroidetes|c__Bacteroidia|o__Bacteroidales|f__Odoribacteraceae|g__Butyricimonas|s__Butyricimonas_virosa	0.0269297	0.0273798	0.0239115	0.883022	0.96219	1064	646	353	217	62.2222	61.9298	1	1	up	down
k__Bacteria|p__Bacteroidetes|c__Bacteroidia|o__Bacteroidales|f__Odoribacteraceae|g__Odoribacter	0.228902	0.265192	0.212311	0.0466918	0.216839	1612	98	529	41	94.269	92.807	1	1	up	down
k__Bacteria|p__Bacteroidetes|c__Bacteroidia|o__Bacteroidales|f__Odoribacteraceae|g__Odoribacter|s__Odoribacter_splanchnicus	0.225554	0.258224	0.195149	0.0694545	0.270958	1612	98	529	41	94.269	92.807	1	1	up	down
k__Bacteria|p__Bacteroidetes|c__Bacteroidia|o__Bacteroidales|f__Porphyromonadaceae	0.000884433	0.000826351	-0.097998	0.801295	0.914112	151	1559	49	521	8.83041	8.59649	1	1	down	down
k__Bacteria|p__Bacteroidetes|c__Bacteroidia|o__Bacteroidales|f__Porphyromonadaceae|g__Sanguibacteroides	0.000845187	0.000601526	-0.490643	0.227718	0.520754	147	1563	44	526	8.59649	7.7193	1	1	down	down
k__Bacteria|p__Bacteroidetes|c__Bacteroidia|o__Bacteroidales|f__Porphyromonadaceae|g__Sanguibacteroides|s__Sanguibacteroides_justesenii	0.000845187	0.000601526	-0.490643	0.227718	0.520754	147	1563	44	526	8.59649	7.7193	1	1	down	down
k__Bacteria|p__Bacteroidetes|c__Bacteroidia|o__Bacteroidales|f__Prevotellaceae	4.71352	3.96768	-0.248509	0.111896	0.344275	1545	165	495	75	90.3509	86.8421	0.0207232	0.14883	down	down
k__Bacteria|p__Bacteroidetes|c__Bacteroidia|o__Bacteroidales|f__Prevotellaceae|g__Paraprevotella	0.0815591	0.0951026	0.221639	0.195274	0.468148	818	892	216	354	47.8363	37.8947	3.35133e-05	0.00353006	up	SIGDOWN
k__Bacteria|p__Bacteroidetes|c__Bacteroidia|o__Bacteroidales|f__Prevotellaceae|g__Paraprevotella|s__Paraprevotella_clara	0.00714049	0.00978037	0.453865	0.152399	0.422439	436	1274	133	437	25.4971	23.3333	1	1	up	down
k__Bacteria|p__Bacteroidetes|c__Bacteroidia|o__Bacteroidales|f__Prevotellaceae|g__Paraprevotella|s__Paraprevotella_xylaniphila	0.0744186	0.0853223	0.197259	0.242948	0.520754	818	892	216	354	47.8363	37.8947	3.35133e-05	0.00353006	up	SIGDOWN
k__Bacteria|p__Bacteroidetes|c__Bacteroidia|o__Bacteroidales|f__Prevotellaceae|g__Prevotella	4.63196	3.87258	-0.258329	0.104876	0.331408	1470	240	476	94	85.9649	83.5088	0.155415	0.402551	down	down
k__Bacteria|p__Bacteroidetes|c__Bacteroidia|o__Bacteroidales|f__Prevotellaceae|g__Prevotella|s__Prevotella_copri	3.64672	3.05512	-0.255372	0.17847	0.444067	1398	312	451	119	81.7544	79.1228	1	1	down	down
k__Bacteria|p__Bacteroidetes|c__Bacteroidia|o__Bacteroidales|f__Prevotellaceae|g__Prevotella|s__Prevotella_sp_CAG_279	0.242564	0.158011	-0.618347	0.0464867	0.216839	286	1424	57	513	16.7251	10	5.43325e-05	0.00429226	down	SIGDOWN
k__Bacteria|p__Bacteroidetes|c__Bacteroidia|o__Bacteroidales|f__Prevotellaceae|g__Prevotella|s__Prevotella_sp_CAG_520	0.167265	0.100319	-0.73755	0.227604	0.520754	137	1573	30	540	8.0117	5.26316	0.0241196	0.162166	down	down
k__Bacteria|p__Bacteroidetes|c__Bacteroidia|o__Bacteroidales|f__Prevotellaceae|g__Prevotella|s__Prevotella_stercorea	0.142329	0.146595	0.0426093	0.957831	0.976369	138	1572	32	538	8.07018	5.61404	0.0466438	0.233959	up	down
k__Bacteria|p__Bacteroidetes|c__Bacteroidia|o__Bacteroidales|f__Rikenellaceae	8.01603	8.80367	0.135217	0.00481285	0.0916311	1704	6	567	3	99.6491	99.4737	1	1	up	down
k__Bacteria|p__Bacteroidetes|c__Bacteroidia|o__Bacteroidales|f__Rikenellaceae|g__Alistipes	8.01298	8.79824	0.134875	0.00492952	0.0916311	1704	6	567	3	99.6491	99.4737	1	1	up	down
k__Bacteria|p__Bacteroidetes|c__Bacteroidia|o__Bacteroidales|f__Rikenellaceae|g__Alistipes|s__Alistipes_finegoldii	1.27299	1.55718	0.290722	0.0336542	0.193359	1670	40	551	19	97.6608	96.6667	1	1	up	down
k__Bacteria|p__Bacteroidetes|c__Bacteroidia|o__Bacteroidales|f__Rikenellaceae|g__Alistipes|s__Alistipes_indistinctus	0.103743	0.0919627	-0.173897	0.382114	0.601427	1132	578	364	206	66.1988	63.8596	1	1	down	down
k__Bacteria|p__Bacteroidetes|c__Bacteroidia|o__Bacteroidales|f__Rikenellaceae|g__Alistipes|s__Alistipes_inops	0.527824	0.713709	0.435279	0.0193568	0.170883	811	899	282	288	47.4269	49.4737	1	1	up	up
k__Bacteria|p__Bacteroidetes|c__Bacteroidia|o__Bacteroidales|f__Rikenellaceae|g__Alistipes|s__Alistipes_onderdonkii	0.0253378	0.0354619	0.484977	0.347087	0.596092	258	1452	95	475	15.0877	16.6667	1	1	up	up
k__Bacteria|p__Bacteroidetes|c__Bacteroidia|o__Bacteroidales|f__Rikenellaceae|g__Alistipes|s__Alistipes_putredinis	5.31949	5.68691	0.0963579	0.100182	0.320949	1677	33	557	13	98.0702	97.7193	1	1	up	down
k__Bacteria|p__Bacteroidetes|c__Bacteroidia|o__Bacteroidales|f__Rikenellaceae|g__Alistipes|s__Alistipes_shahii	0.439765	0.464089	0.0776693	0.363274	0.596092	1552	158	498	72	90.7602	87.3684	0.0227449	0.157005	up	down
k__Bacteria|p__Bacteroidetes|c__Bacteroidia|o__Bacteroidales|f__Rikenellaceae|g__Alistipes|s__Alistipes_sp_An31A	0.301415	0.240154	-0.327792	0.443548	0.652679	195	1515	55	515	11.4035	9.64912	1	1	down	down
k__Bacteria|p__Bacteroidetes|c__Bacteroidia|o__Bacteroidales|f__Rikenellaceae|g__Alistipes|s__Alistipes_timonensis	0.00265458	0.00381996	0.525073	0.265643	0.547061	117	1593	50	520	6.84211	8.77193	0.132711	0.378043	up	up
k__Bacteria|p__Bacteroidetes|c__Bacteroidia|o__Bacteroidales|f__Tannerellaceae	0.83549	0.977488	0.226458	0.0111569	0.130577	1636	74	535	35	95.6725	93.8596	0.0870696	0.31993	up	down
k__Bacteria|p__Bacteroidetes|c__Bacteroidia|o__Bacteroidales|f__Tannerellaceae|g__Parabacteroides	0.835489	0.977488	0.226459	0.0111565	0.130577	1636	74	535	35	95.6725	93.8596	0.0870696	0.31993	up	down
k__Bacteria|p__Bacteroidetes|c__Bacteroidia|o__Bacteroidales|f__Tannerellaceae|g__Parabacteroides|s__Parabacteroides_distasonis	0.507464	0.539057	0.0871321	0.473569	0.683323	1572	138	487	83	91.9298	85.4386	1.30302e-05	0.00353006	up	SIGDOWN
k__Bacteria|p__Bacteroidetes|c__Bacteroidia|o__Bacteroidales|f__Tannerellaceae|g__Parabacteroides|s__Parabacteroides_goldsteinii	0.0116234	0.00907972	-0.356306	0.336529	0.596092	323	1387	89	481	18.8889	15.614	0.0747098	0.296276	down	down
k__Bacteria|p__Bacteroidetes|c__Bacteroidia|o__Bacteroidales|f__Tannerellaceae|g__Parabacteroides|s__Parabacteroides_johnsonii	0.0208148	0.0392778	0.916104	0.0524334	0.218013	191	1519	62	508	11.1696	10.8772	1	1	up	down
k__Bacteria|p__Bacteroidetes|c__Bacteroidia|o__Bacteroidales|f__Tannerellaceae|g__Parabacteroides|s__Parabacteroides_merdae	0.277187	0.369004	0.412775	0.000321629	0.0306453	1250	460	408	162	73.0994	71.5789	1	1	SIGUP	down
k__Bacteria|p__Bacteroidetes|c__Bacteroidia|o__Bacteroidales|f__Tannerellaceae|g__Parabacteroides|s__Parabacteroides_sp_CAG_409	0.0183559	0.0209429	0.190218	0.697997	0.86159	149	1561	51	519	8.71345	8.94737	1	1	up	up
k__Bacteria|p__Candidatus_Melainabacteria	0.00248759	0.00601642	1.27416	0.0331111	0.193359	122	1588	47	523	7.1345	8.24561	1	1	up	up
k__Bacteria|p__Candidatus_Melainabacteria|c__Candidatus_Melainabacteria_unclassified	0.00248759	0.00601642	1.27416	0.0331111	0.193359	122	1588	47	523	7.1345	8.24561	1	1	up	up
k__Bacteria|p__Candidatus_Melainabacteria|c__Candidatus_Melainabacteria_unclassified|o__Candidatus_Gastranaerophilales	0.00248759	0.00601642	1.27416	0.0331111	0.193359	122	1588	47	523	7.1345	8.24561	1	1	up	up
k__Bacteria|p__Candidatus_Melainabacteria|c__Candidatus_Melainabacteria_unclassified|o__Candidatus_Gastranaerophilales|f__Candidatus_Gastranaerophilales_unclassified	0.00248759	0.00601642	1.27416	0.0331111	0.193359	122	1588	47	523	7.1345	8.24561	1	1	up	up
k__Bacteria|p__Candidatus_Melainabacteria|c__Candidatus_Melainabacteria_unclassified|o__Candidatus_Gastranaerophilales|f__Candidatus_Gastranaerophilales_unclassified|g__Candidatus_Gastranaerophilales_unclassified	0.00248759	0.00601642	1.27416	0.0331111	0.193359	122	1588	47	523	7.1345	8.24561	1	1	up	up
k__Bacteria|p__Candidatus_Melainabacteria|c__Candidatus_Melainabacteria_unclassified|o__Candidatus_Gastranaerophilales|f__Candidatus_Gastranaerophilales_unclassified|g__Candidatus_Gastranaerophilales_unclassified|s__Candidatus_Gastranaerophilales_bacterium	0.00248759	0.00601642	1.27416	0.0331111	0.193359	122	1588	47	523	7.1345	8.24561	1	1	up	up
k__Bacteria|p__Firmicutes	6.28297	6.24949	-0.00770842	0.846519	0.941901	1710	0	570	0	100	100	1	1	down	same
k__Bacteria|p__Firmicutes|c__Bacilli	0.0207388	0.0282968	0.448307	0.0274022	0.193359	841	869	278	292	49.1813	48.7719	1	1	up	down
k__Bacteria|p__Firmicutes|c__Bacilli|o__Lactobacillales	0.0203122	0.0279306	0.459502	0.02502	0.193359	824	886	277	293	48.1871	48.5965	1	1	up	up
k__Bacteria|p__Firmicutes|c__Bacilli|o__Lactobacillales|f__Lactobacillaceae	0.00821112	0.0151466	0.883342	0.00418114	0.0880827	419	1291	133	437	24.5029	23.3333	1	1	up	down
k__Bacteria|p__Firmicutes|c__Bacilli|o__Lactobacillales|f__Lactobacillaceae|g__Lactobacillus	0.00820649	0.0151466	0.884157	0.0041563	0.0880827	417	1293	133	437	24.386	23.3333	1	1	up	down
k__Bacteria|p__Firmicutes|c__Bacilli|o__Lactobacillales|f__Lactobacillaceae|g__Lactobacillus|s__Lactobacillus_delbrueckii	0.0064724	0.0124439	0.943067	0.00934172	0.130577	262	1448	87	483	15.3216	15.2632	1	1	up	down
k__Bacteria|p__Firmicutes|c__Bacilli|o__Lactobacillales|f__Streptococcaceae	0.0120047	0.01271	0.0823692	0.748941	0.894069	626	1084	215	355	36.6082	37.7193	1	1	up	up
k__Bacteria|p__Firmicutes|c__Bacilli|o__Lactobacillales|f__Streptococcaceae|g__Streptococcus	0.0117644	0.0123785	0.0734137	0.778627	0.894069	618	1092	213	357	36.1404	37.3684	1	1	up	up
k__Bacteria|p__Firmicutes|c__Bacilli|o__Lactobacillales|f__Streptococcaceae|g__Streptococcus|s__Streptococcus_parasanguinis	0.00262862	0.00358098	0.44605	0.269767	0.549976	259	1451	114	456	15.1462	20	0.00769456	0.0675412	up	up
k__Bacteria|p__Firmicutes|c__Bacilli|o__Lactobacillales|f__Streptococcaceae|g__Streptococcus|s__Streptococcus_salivarius	0.00195286	0.00257	0.39618	0.321165	0.591004	237	1473	98	472	13.8596	17.193	0.0549971	0.261833	up	up
k__Bacteria|p__Firmicutes|c__Bacilli|o__Lactobacillales|f__Streptococcaceae|g__Streptococcus|s__Streptococcus_thermophilus	0.00676273	0.00538181	-0.329515	0.395015	0.608901	389	1321	110	460	22.7485	19.2982	0.0813491	0.309715	down	down
k__Bacteria|p__Firmicutes|c__Clostridia	5.4147	5.3438	-0.0190154	0.664744	0.836889	1710	0	570	0	100	100	1	1	down	same
k__Bacteria|p__Firmicutes|c__Clostridia|o__Clostridiales	5.4147	5.3438	-0.0190154	0.664744	0.836889	1710	0	570	0	100	100	1	1	down	same
k__Bacteria|p__Firmicutes|c__Clostridia|o__Clostridiales|f__Clostridiaceae	0.108159	0.105316	-0.0384342	0.900116	0.967472	1143	567	398	172	66.8421	69.8246	1	1	down	up
k__Bacteria|p__Firmicutes|c__Clostridia|o__Clostridiales|f__Clostridiaceae|g__Clostridium	0.107983	0.104976	-0.0407505	0.894338	0.967472	1129	581	390	180	66.0234	68.4211	1	1	down	up
k__Bacteria|p__Firmicutes|c__Clostridia|o__Clostridiales|f__Clostridiaceae|g__Clostridium|s__Clostridium_sp_CAG_167	0.0137435	0.0209199	0.606128	0.00826466	0.130577	609	1101	191	379	35.614	33.5088	1	1	up	down
k__Bacteria|p__Firmicutes|c__Clostridia|o__Clostridiales|f__Clostridiaceae|g__Clostridium|s__Clostridium_sp_CAG_253	0.00123683	0.00188325	0.606573	0.136312	0.390665	150	1560	54	516	8.77193	9.47368	1	1	up	up
k__Bacteria|p__Firmicutes|c__Clostridia|o__Clostridiales|f__Clostridiaceae|g__Clostridium|s__Clostridium_sp_CAG_413	0.0545795	0.0295339	-0.885986	0.107459	0.336207	98	1612	26	544	5.73099	4.5614	1	1	down	down
k__Bacteria|p__Firmicutes|c__Clostridia|o__Clostridiales|f__Clostridiaceae|g__Clostridium|s__Clostridium_sp_CAG_58	0.0100889	0.0166924	0.726417	0.049842	0.216839	479	1231	204	366	28.0117	35.7895	0.000514704	0.0116176	up	SIGUP
k__Bacteria|p__Firmicutes|c__Clostridia|o__Clostridiales|f__Clostridiales_unclassified	0.0827022	0.0975291	0.237907	0.0980205	0.320949	1639	71	553	17	95.848	97.0175	1	1	up	up
k__Bacteria|p__Firmicutes|c__Clostridia|o__Clostridiales|f__Clostridiales_unclassified|g__Intestinimonas	0.0354056	0.0437712	0.306005	0.283513	0.566054	1051	659	374	196	61.462	65.614	0.0750067	0.296276	up	up
k__Bacteria|p__Firmicutes|c__Clostridia|o__Clostridiales|f__Clostridiales_unclassified|g__Intestinimonas|s__Intestinimonas_butyriciproducens	0.0354056	0.0437712	0.306005	0.283513	0.566054	1051	659	374	196	61.462	65.614	0.0750067	0.296276	up	up
k__Bacteria|p__Firmicutes|c__Clostridia|o__Clostridiales|f__Clostridiales_unclassified|g__Lawsonibacter	0.0443512	0.0515675	0.217489	0.0379	0.20299	1538	172	516	54	89.9415	90.5263	1	1	up	up
k__Bacteria|p__Firmicutes|c__Clostridia|o__Clostridiales|f__Clostridiales_unclassified|g__Lawsonibacter|s__Lawsonibacter_asaccharolyticus	0.0443512	0.0515675	0.217489	0.0379	0.20299	1538	172	516	54	89.9415	90.5263	1	1	up	up
k__Bacteria|p__Firmicutes|c__Clostridia|o__Clostridiales|f__Eubacteriaceae	0.266429	0.239746	-0.152244	0.25408	0.531718	1637	73	533	37	95.731	93.5088	0.0376808	0.220502	down	down
k__Bacteria|p__Firmicutes|c__Clostridia|o__Clostridiales|f__Eubacteriaceae|g__Eubacterium	0.266419	0.239568	-0.153263	0.251097	0.528979	1637	73	533	37	95.731	93.5088	0.0376808	0.220502	down	down
k__Bacteria|p__Firmicutes|c__Clostridia|o__Clostridiales|f__Eubacteriaceae|g__Eubacterium|s__Eubacterium_eligens	0.0887612	0.0725919	-0.29012	0.0550178	0.222893	1386	324	445	125	81.0526	78.0702	0.124343	0.378043	down	down
k__Bacteria|p__Firmicutes|c__Clostridia|o__Clostridiales|f__Eubacteriaceae|g__Eubacterium|s__Eubacterium_hallii	0.00358289	0.00362777	0.0179581	0.956685	0.976369	656	1054	218	352	38.3626	38.2456	1	1	up	down
k__Bacteria|p__Firmicutes|c__Clostridia|o__Clostridiales|f__Eubacteriaceae|g__Eubacterium|s__Eubacterium_ramulus	0.00272557	0.00401826	0.560012	0.0961437	0.320949	448	1262	148	422	26.1988	25.9649	1	1	up	down
k__Bacteria|p__Firmicutes|c__Clostridia|o__Clostridiales|f__Eubacteriaceae|g__Eubacterium|s__Eubacterium_sp_CAG_180	0.136988	0.116582	-0.232707	0.314344	0.587768	516	1194	133	437	30.1754	23.3333	0.00148233	0.0260232	down	SIGDOWN
k__Bacteria|p__Firmicutes|c__Clostridia|o__Clostridiales|f__Eubacteriaceae|g__Eubacterium|s__Eubacterium_sp_CAG_251	0.013363	0.0131144	-0.0270962	0.942778	0.976369	386	1324	110	460	22.5731	19.2982	0.0974941	0.346159	down	down
k__Bacteria|p__Firmicutes|c__Clostridia|o__Clostridiales|f__Eubacteriaceae|g__Eubacterium|s__Eubacterium_sp_CAG_38	0.0174517	0.0210255	0.268773	0.184546	0.454208	830	880	282	288	48.538	49.4737	1	1	up	up
k__Bacteria|p__Firmicutes|c__Clostridia|o__Clostridiales|f__Eubacteriaceae|g__Eubacterium|s__Eubacterium_ventriosum	0.00229882	0.00288482	0.327587	0.428868	0.642286	365	1345	112	458	21.345	19.6491	1	1	up	down
k__Bacteria|p__Firmicutes|c__Clostridia|o__Clostridiales|f__Lachnospiraceae	1.50871	1.45663	-0.050679	0.586193	0.762292	1708	2	570	0	99.883	100	1	1	down	up
k__Bacteria|p__Firmicutes|c__Clostridia|o__Clostridiales|f__Lachnospiraceae|g__Anaerostipes	0.0110689	0.0111328	0.00831611	0.967508	0.979912	874	836	312	258	51.1111	54.7368	0.13321	0.378043	up	up
k__Bacteria|p__Firmicutes|c__Clostridia|o__Clostridiales|f__Lachnospiraceae|g__Anaerostipes|s__Anaerostipes_hadrus	0.0110689	0.0111328	0.00831611	0.967508	0.979912	874	836	312	258	51.1111	54.7368	0.13321	0.378043	up	up
k__Bacteria|p__Firmicutes|c__Clostridia|o__Clostridiales|f__Lachnospiraceae|g__Blautia	0.0308468	0.0340492	0.142498	0.536582	0.740462	1394	316	471	99	81.5205	82.6316	1	1	up	up
k__Bacteria|p__Firmicutes|c__Clostridia|o__Clostridiales|f__Lachnospiraceae|g__Blautia|s__Blautia_obeum	0.00751749	0.00590581	-0.348116	0.543147	0.743006	736	974	225	345	43.0409	39.4737	0.134435	0.378043	down	down
k__Bacteria|p__Firmicutes|c__Clostridia|o__Clostridiales|f__Lachnospiraceae|g__Blautia|s__Blautia_wexlerae	0.00644694	0.00951249	0.56121	0.00272163	0.0716695	901	809	325	245	52.6901	57.0175	0.0723205	0.296276	up	up
k__Bacteria|p__Firmicutes|c__Clostridia|o__Clostridiales|f__Lachnospiraceae|g__Blautia|s__Ruminococcus_gnavus	0.00659085	0.00717714	0.122945	0.879303	0.961452	137	1573	70	500	8.0117	12.2807	0.00286994	0.0412228	up	SIGUP
k__Bacteria|p__Firmicutes|c__Clostridia|o__Clostridiales|f__Lachnospiraceae|g__Blautia|s__Ruminococcus_torques	0.0100707	0.010188	0.0167125	0.928376	0.976369	904	806	300	270	52.8655	52.6316	1	1	up	down
k__Bacteria|p__Firmicutes|c__Clostridia|o__Clostridiales|f__Lachnospiraceae|g__Butyrivibrio	0.257747	0.112378	-1.1976	0.010353	0.130577	339	1371	81	489	19.8246	14.2105	0.00219817	0.034731	down	SIGDOWN
k__Bacteria|p__Firmicutes|c__Clostridia|o__Clostridiales|f__Lachnospiraceae|g__Butyrivibrio|s__Butyrivibrio_crossotus	0.239894	0.101888	-1.23541	0.013797	0.14064	278	1432	58	512	16.2573	10.1754	0.000243104	0.00768209	down	SIGDOWN
k__Bacteria|p__Firmicutes|c__Clostridia|o__Clostridiales|f__Lachnospiraceae|g__Butyrivibrio|s__Butyrivibrio_sp_CAG_318	0.0178529	0.0104893	-0.767239	0.312883	0.587768	116	1594	31	539	6.78363	5.4386	1	1	down	down
k__Bacteria|p__Firmicutes|c__Clostridia|o__Clostridiales|f__Lachnospiraceae|g__Coprococcus	0.0788506	0.0787529	-0.00178979	0.990082	0.990082	1497	213	496	74	87.5439	87.0175	1	1	down	down
k__Bacteria|p__Firmicutes|c__Clostridia|o__Clostridiales|f__Lachnospiraceae|g__Coprococcus|s__Coprococcus_catus	0.00475403	0.00474649	-0.00228936	0.988427	0.990082	828	882	280	290	48.4211	49.1228	1	1	down	up
k__Bacteria|p__Firmicutes|c__Clostridia|o__Clostridiales|f__Lachnospiraceae|g__Coprococcus|s__Coprococcus_comes	0.019538	0.0185364	-0.075924	0.579253	0.762292	1322	388	433	137	77.3099	75.9649	1	1	down	down
k__Bacteria|p__Firmicutes|c__Clostridia|o__Clostridiales|f__Lachnospiraceae|g__Coprococcus|s__Coprococcus_eutactus	0.0545585	0.0554697	0.0238964	0.899526	0.967472	784	926	239	331	45.848	41.9298	0.1028	0.346957	up	down
k__Bacteria|p__Firmicutes|c__Clostridia|o__Clostridiales|f__Lachnospiraceae|g__Dorea	0.0228906	0.0289545	0.339031	0.046919	0.216839	1345	365	440	130	78.655	77.193	1	1	up	down
k__Bacteria|p__Firmicutes|c__Clostridia|o__Clostridiales|f__Lachnospiraceae|g__Dorea|s__Dorea_formicigenerans	0.00398913	0.00623798	0.645006	0.0254955	0.193359	641	1069	202	368	37.4854	35.4386	1	1	up	down
k__Bacteria|p__Firmicutes|c__Clostridia|o__Clostridiales|f__Lachnospiraceae|g__Dorea|s__Dorea_longicatena	0.0186605	0.0212604	0.188186	0.282588	0.566054	1269	441	415	155	74.2105	72.807	1	1	up	down
k__Bacteria|p__Firmicutes|c__Clostridia|o__Clostridiales|f__Lachnospiraceae|g__Eisenbergiella	0.00136532	0.00537891	1.97807	0.0194676	0.170883	110	1600	49	521	6.43275	8.59649	0.0855896	0.31993	up	up
k__Bacteria|p__Firmicutes|c__Clostridia|o__Clostridiales|f__Lachnospiraceae|g__Eisenbergiella|s__Eisenbergiella_massiliensis	0.00108092	0.00426735	1.98108	0.0535623	0.219814	73	1637	42	528	4.26901	7.36842	0.0048834	0.0535858	up	up
k__Bacteria|p__Firmicutes|c__Clostridia|o__Clostridiales|f__Lachnospiraceae|g__Fusicatenibacter	0.194935	0.194101	-0.00619106	0.949983	0.976369	1648	62	538	32	96.3743	94.386	0.045375	0.233959	down	down
k__Bacteria|p__Firmicutes|c__Clostridia|o__Clostridiales|f__Lachnospiraceae|g__Fusicatenibacter|s__Fusicatenibacter_saccharivorans	0.194935	0.194101	-0.00619106	0.949983	0.976369	1648	62	538	32	96.3743	94.386	0.045375	0.233959	down	down
k__Bacteria|p__Firmicutes|c__Clostridia|o__Clostridiales|f__Lachnospiraceae|g__Lachnoclostridium	0.00671639	0.0101853	0.600726	0.0957951	0.320949	358	1352	153	417	20.9357	26.8421	0.0038787	0.0529616	up	up
k__Bacteria|p__Firmicutes|c__Clostridia|o__Clostridiales|f__Lachnospiraceae|g__Lachnoclostridium|s__Clostridium_lavalense	0.00162475	0.00217733	0.422346	0.510492	0.727971	145	1565	63	507	8.47953	11.0526	0.0698836	0.290569	up	up
k__Bacteria|p__Firmicutes|c__Clostridia|o__Clostridiales|f__Lachnospiraceae|g__Lachnoclostridium|s__Clostridium_saccharolyticum	0.00153264	0.000861421	-0.831231	0.300256	0.585685	129	1581	46	524	7.54386	8.07018	1	1	down	up
k__Bacteria|p__Firmicutes|c__Clostridia|o__Clostridiales|f__Lachnospiraceae|g__Lachnospira	0.0271674	0.0336293	0.307841	0.0499774	0.216839	914	796	304	266	53.4503	53.3333	1	1	up	down
k__Bacteria|p__Firmicutes|c__Clostridia|o__Clostridiales|f__Lachnospiraceae|g__Lachnospiraceae_unclassified	0.335848	0.376147	0.163489	0.355965	0.596092	1595	115	511	59	93.2749	89.6491	0.00618827	0.0575145	up	down
k__Bacteria|p__Firmicutes|c__Clostridia|o__Clostridiales|f__Lachnospiraceae|g__Lachnospiraceae_unclassified|s__Eubacterium_rectale	0.335848	0.376147	0.163489	0.355965	0.596092	1595	115	511	59	93.2749	89.6491	0.00618827	0.0575145	up	down
k__Bacteria|p__Firmicutes|c__Clostridia|o__Clostridiales|f__Lachnospiraceae|g__Lachnospira|s__Lachnospira_pectinoschiza	0.0271674	0.0336293	0.307841	0.0499774	0.216839	914	796	304	266	53.4503	53.3333	1	1	up	down
k__Bacteria|p__Firmicutes|c__Clostridia|o__Clostridiales|f__Lachnospiraceae|g__Roseburia	0.53868	0.569086	0.0792187	0.488489	0.701647	1691	19	563	7	98.8889	98.7719	1	1	up	down
k__Bacteria|p__Firmicutes|c__Clostridia|o__Clostridiales|f__Lachnospiraceae|g__Roseburia|s__Roseburia_faecis	0.237384	0.265349	0.160667	0.408833	0.618141	1354	356	452	118	79.1813	79.2982	1	1	up	up
k__Bacteria|p__Firmicutes|c__Clostridia|o__Clostridiales|f__Lachnospiraceae|g__Roseburia|s__Roseburia_hominis	0.109492	0.109843	0.00461333	0.97368	0.982686	1468	242	488	82	85.848	85.614	1	1	up	down
k__Bacteria|p__Firmicutes|c__Clostridia|o__Clostridiales|f__Lachnospiraceae|g__Roseburia|s__Roseburia_intestinalis	0.0947849	0.0976488	0.0429448	0.857144	0.947054	1120	590	379	191	65.4971	66.4912	1	1	up	up
k__Bacteria|p__Firmicutes|c__Clostridia|o__Clostridiales|f__Lachnospiraceae|g__Roseburia|s__Roseburia_inulinivorans	0.0856633	0.0845595	-0.0187093	0.894142	0.967472	1403	307	474	96	82.0468	83.1579	1	1	down	up
k__Bacteria|p__Firmicutes|c__Clostridia|o__Clostridiales|f__Lachnospiraceae|g__Roseburia|s__Roseburia_sp_CAG_182	0.0075652	0.00733074	-0.0454198	0.872559	0.957391	393	1317	128	442	22.9825	22.4561	1	1	down	down
k__Bacteria|p__Firmicutes|c__Clostridia|o__Clostridiales|f__Lachnospiraceae|g__Roseburia|s__Roseburia_sp_CAG_309	0.00126623	0.000921719	-0.458138	0.177069	0.444067	270	1440	78	492	15.7895	13.6842	1	1	down	down
k__Bacteria|p__Firmicutes|c__Clostridia|o__Clostridiales|f__Lachnospiraceae|g__Roseburia|s__Roseburia_sp_CAG_471	0.00129751	0.00148474	0.194463	0.709404	0.872263	143	1567	37	533	8.36257	6.49123	0.143327	0.380599	up	down
k__Bacteria|p__Firmicutes|c__Clostridia|o__Clostridiales|f__Oscillospiraceae	1.08218	1.10604	0.0314526	0.689275	0.85416	1577	133	514	56	92.2222	90.1754	0.131365	0.378043	up	down
k__Bacteria|p__Firmicutes|c__Clostridia|o__Clostridiales|f__Oscillospiraceae|g__Oscillibacter	1.08218	1.10604	0.0314526	0.689275	0.85416	1577	133	514	56	92.2222	90.1754	0.131365	0.378043	up	down
k__Bacteria|p__Firmicutes|c__Clostridia|o__Clostridiales|f__Oscillospiraceae|g__Oscillibacter|s__Oscillibacter_sp_57_20	0.951274	0.980626	0.0438424	0.602707	0.780555	1476	234	467	103	86.3158	81.9298	0.0121156	0.102674	up	down
k__Bacteria|p__Firmicutes|c__Clostridia|o__Clostridiales|f__Oscillospiraceae|g__Oscillibacter|s__Oscillibacter_sp_CAG_241	0.13035	0.124937	-0.06119	0.715836	0.87676	1393	317	438	132	81.462	76.8421	0.0177934	0.133874	down	down
k__Bacteria|p__Firmicutes|c__Clostridia|o__Clostridiales|f__Oscillospiraceae|g__Oscillibacter|s__Oscillibacter_sp_PC13	0.000560105	0.000473246	-0.243109	0.400586	0.614491	281	1429	92	478	16.4327	16.1404	1	1	down	down
k__Bacteria|p__Firmicutes|c__Clostridia|o__Clostridiales|f__Ruminococcaceae	2.36624	2.33814	-0.0172318	0.742218	0.894069	1710	0	570	0	100	100	1	1	down	same
k__Bacteria|p__Firmicutes|c__Clostridia|o__Clostridiales|f__Ruminococcaceae|g__Agathobaculum	0.0475438	0.0518825	0.125992	0.446135	0.652679	1528	182	506	64	89.3567	88.7719	1	1	up	down
k__Bacteria|p__Firmicutes|c__Clostridia|o__Clostridiales|f__Ruminococcaceae|g__Agathobaculum|s__Agathobaculum_butyriciproducens	0.0475438	0.0518825	0.125992	0.446135	0.652679	1528	182	506	64	89.3567	88.7719	1	1	up	down
k__Bacteria|p__Firmicutes|c__Clostridia|o__Clostridiales|f__Ruminococcaceae|g__Anaeromassilibacillus	0.00491737	0.00414298	-0.247218	0.23475	0.520754	734	976	227	343	42.924	39.8246	1	1	down	down
k__Bacteria|p__Firmicutes|c__Clostridia|o__Clostridiales|f__Ruminococcaceae|g__Anaeromassilibacillus|s__Anaeromassilibacillus_sp_An250	0.00490416	0.00414298	-0.243337	0.240682	0.520754	734	976	227	343	42.924	39.8246	1	1	down	down
k__Bacteria|p__Firmicutes|c__Clostridia|o__Clostridiales|f__Ruminococcaceae|g__Anaerotruncus	0.0907912	0.0657907	-0.464668	0.403346	0.615735	328	1382	127	443	19.1813	22.2807	0.112095	0.372864	down	up
k__Bacteria|p__Firmicutes|c__Clostridia|o__Clostridiales|f__Ruminococcaceae|g__Anaerotruncus|s__Anaerotruncus_colihominis	0.00151781	0.00341358	1.16929	0.00555403	0.0923723	221	1489	104	466	12.924	18.2456	0.00209258	0.034731	up	SIGUP
k__Bacteria|p__Firmicutes|c__Clostridia|o__Clostridiales|f__Ruminococcaceae|g__Anaerotruncus|s__Anaerotruncus_sp_CAG_528	0.0892734	0.0623772	-0.517212	0.368636	0.59738	122	1588	26	544	7.1345	4.5614	0.0251959	0.165873	down	down
k__Bacteria|p__Firmicutes|c__Clostridia|o__Clostridiales|f__Ruminococcaceae|g__Faecalibacterium	1.51407	1.38943	-0.123941	0.0286636	0.193359	1704	6	566	4	99.6491	99.2982	1	1	down	down
k__Bacteria|p__Firmicutes|c__Clostridia|o__Clostridiales|f__Ruminococcaceae|g__Faecalibacterium|s__Faecalibacterium_prausnitzii	1.51407	1.38943	-0.123941	0.0286636	0.193359	1704	6	566	4	99.6491	99.2982	1	1	down	down
k__Bacteria|p__Firmicutes|c__Clostridia|o__Clostridiales|f__Ruminococcaceae|g__Flavonifractor	0.0803557	0.105078	0.386992	0.041519	0.216839	1306	404	469	101	76.3743	82.2807	0.00275297	0.0412228	up	SIGUP
k__Bacteria|p__Firmicutes|c__Clostridia|o__Clostridiales|f__Ruminococcaceae|g__Flavonifractor|s__Flavonifractor_plautii	0.0783195	0.102304	0.385415	0.04703	0.216839	1251	459	451	119	73.1579	79.1228	0.0040224	0.0529616	up	up
k__Bacteria|p__Firmicutes|c__Clostridia|o__Clostridiales|f__Ruminococcaceae|g__Flavonifractor|s__Flavonifractor_sp_An10	0.0016261	0.00224125	0.462885	0.408341	0.618141	156	1554	44	526	9.12281	7.7193	1	1	up	down
k__Bacteria|p__Firmicutes|c__Clostridia|o__Clostridiales|f__Ruminococcaceae|g__Flavonifractor|s__Flavonifractor_sp_An100	0.000402187	0.000533404	0.40736	0.316953	0.589159	125	1585	55	515	7.30994	9.64912	0.078844	0.307125	up	up
k__Bacteria|p__Firmicutes|c__Clostridia|o__Clostridiales|f__Ruminococcaceae|g__Gemmiger	0.0326782	0.0333634	0.0299367	0.762235	0.894069	1595	115	502	68	93.2749	88.0702	0.000140929	0.00742224	up	SIGDOWN
k__Bacteria|p__Firmicutes|c__Clostridia|o__Clostridiales|f__Ruminococcaceae|g__Gemmiger|s__Gemmiger_formicilis	0.0326012	0.03336	0.033194	0.737118	0.894069	1594	116	502	68	93.2164	88.0702	0.000172313	0.00744157	up	SIGDOWN
k__Bacteria|p__Firmicutes|c__Clostridia|o__Clostridiales|f__Ruminococcaceae|g__Harryflintia	0.000542164	0.00135925	1.32601	0.0356126	0.197431	133	1577	72	498	7.77778	12.6316	0.000693997	0.0137064	up	SIGUP
k__Bacteria|p__Firmicutes|c__Clostridia|o__Clostridiales|f__Ruminococcaceae|g__Harryflintia|s__Harryflintia_acetispora	0.000542164	0.00135925	1.32601	0.0356126	0.197431	133	1577	72	498	7.77778	12.6316	0.000693997	0.0137064	up	SIGUP
k__Bacteria|p__Firmicutes|c__Clostridia|o__Clostridiales|f__Ruminococcaceae|g__Pseudoflavonifractor	0.00860491	0.00626696	-0.457394	0.39033	0.607608	398	1312	131	439	23.2749	22.9825	1	1	down	down
k__Bacteria|p__Firmicutes|c__Clostridia|o__Clostridiales|f__Ruminococcaceae|g__Pseudoflavonifractor|s__Pseudoflavonifractor_capillosus	0.000340035	0.000366368	0.107612	0.767661	0.894069	141	1569	51	519	8.24561	8.94737	1	1	up	up
k__Bacteria|p__Firmicutes|c__Clostridia|o__Clostridiales|f__Ruminococcaceae|g__Pseudoflavonifractor|s__Pseudoflavonifractor_sp_An184	0.00826489	0.00590061	-0.48613	0.378781	0.601427	308	1402	98	472	18.0117	17.193	1	1	down	down
k__Bacteria|p__Firmicutes|c__Clostridia|o__Clostridiales|f__Ruminococcaceae|g__Ruminococcaceae_unclassified	0.270851	0.35023	0.370801	0.0479091	0.216839	1360	350	441	129	79.5322	77.3684	1	1	up	down
k__Bacteria|p__Firmicutes|c__Clostridia|o__Clostridiales|f__Ruminococcaceae|g__Ruminococcaceae_unclassified|s__Clostridium_leptum	0.00262331	0.00470349	0.842344	0.090876	0.319076	311	1399	103	467	18.1871	18.0702	1	1	up	down
k__Bacteria|p__Firmicutes|c__Clostridia|o__Clostridiales|f__Ruminococcaceae|g__Ruminococcaceae_unclassified|s__Eubacterium_siraeum	0.263234	0.339648	0.367694	0.0557914	0.223166	1172	538	375	195	68.538	65.7895	1	1	up	down
k__Bacteria|p__Firmicutes|c__Clostridia|o__Clostridiales|f__Ruminococcaceae|g__Ruminococcaceae_unclassified|s__Ruminococcaceae_bacterium_D16	0.000718491	0.00114104	0.667301	0.138464	0.390665	104	1606	50	520	6.08187	8.77193	0.0309651	0.199694	up	up
k__Bacteria|p__Firmicutes|c__Clostridia|o__Clostridiales|f__Ruminococcaceae|g__Ruminococcaceae_unclassified|s__Ruminococcaceae_bacterium_D5	0.00425239	0.00473721	0.155765	0.540827	0.743006	429	1281	134	436	25.0877	23.5088	1	1	up	down
k__Bacteria|p__Firmicutes|c__Clostridia|o__Clostridiales|f__Ruminococcaceae|g__Ruminococcus	0.255541	0.267723	0.067187	0.576676	0.762292	1580	130	512	58	92.3977	89.8246	0.0582827	0.261833	up	down
k__Bacteria|p__Firmicutes|c__Clostridia|o__Clostridiales|f__Ruminococcaceae|g__Ruminococcus|s__Ruminococcus_bicirculans	0.088241	0.0800326	-0.140862	0.565453	0.750769	1055	655	328	242	61.6959	57.5439	0.0796971	0.307125	down	down
k__Bacteria|p__Firmicutes|c__Clostridia|o__Clostridiales|f__Ruminococcaceae|g__Ruminococcus|s__Ruminococcus_bromii	0.122502	0.144218	0.235446	0.10055	0.320949	1114	596	349	221	65.1462	61.2281	0.0923385	0.331579	up	down
k__Bacteria|p__Firmicutes|c__Clostridia|o__Clostridiales|f__Ruminococcaceae|g__Ruminococcus|s__Ruminococcus_lactaris	0.0233314	0.0243648	0.062529	0.735165	0.894069	880	830	267	303	51.462	46.8421	0.0560211	0.261833	up	down
k__Bacteria|p__Firmicutes|c__Clostridia|o__Clostridiales|f__Ruminococcaceae|g__Ruminococcus|s__Ruminococcus_obeum_CAG_39	0.000469064	0.000247298	-0.923534	0.0683065	0.269811	235	1475	68	502	13.7427	11.9298	1	1	down	down
k__Bacteria|p__Firmicutes|c__Clostridia|o__Clostridiales|f__Ruminococcaceae|g__Ruminococcus|s__Ruminococcus_sp_CAG_330	0.00411063	0.00483512	0.234195	0.561565	0.750769	112	1598	41	529	6.54971	7.19298	1	1	up	up
k__Bacteria|p__Firmicutes|c__Clostridia|o__Clostridiales|f__Ruminococcaceae|g__Ruthenibacterium	0.0602466	0.0628645	0.0613661	0.755024	0.894069	1610	100	548	22	94.152	96.1404	0.0588296	0.261833	up	up
k__Bacteria|p__Firmicutes|c__Clostridia|o__Clostridiales|f__Ruminococcaceae|g__Ruthenibacterium|s__Ruthenibacterium_lactatiformans	0.0602466	0.0628645	0.0613661	0.755024	0.894069	1610	100	548	22	94.152	96.1404	0.0588296	0.261833	up	up
k__Bacteria|p__Firmicutes|c__Erysipelotrichia	0.00511936	0.00625889	0.289945	0.312462	0.587768	592	1118	191	379	34.6199	33.5088	1	1	up	down
k__Bacteria|p__Firmicutes|c__Erysipelotrichia|o__Erysipelotrichales	0.00511936	0.00625889	0.289945	0.312462	0.587768	592	1118	191	379	34.6199	33.5088	1	1	up	down
k__Bacteria|p__Firmicutes|c__Erysipelotrichia|o__Erysipelotrichales|f__Erysipelotrichaceae	0.00511936	0.00625889	0.289945	0.312462	0.587768	592	1118	191	379	34.6199	33.5088	1	1	up	down
k__Bacteria|p__Firmicutes|c__Erysipelotrichia|o__Erysipelotrichales|f__Erysipelotrichaceae|g__Holdemanella	0.00146313	0.00120602	-0.278806	0.615611	0.787584	191	1519	54	516	11.1696	9.47368	1	1	down	down
k__Bacteria|p__Firmicutes|c__Erysipelotrichia|o__Erysipelotrichales|f__Erysipelotrichaceae|g__Holdemanella|s__Holdemanella_biformis	0.00146313	0.00120602	-0.278806	0.615611	0.787584	191	1519	54	516	11.1696	9.47368	1	1	down	down
k__Bacteria|p__Firmicutes|c__Erysipelotrichia|o__Erysipelotrichales|f__Erysipelotrichaceae|g__Holdemania	0.000990316	0.0011136	0.169266	0.584416	0.762292	262	1448	100	470	15.3216	17.5439	1	1	up	up
k__Bacteria|p__Firmicutes|c__Erysipelotrichia|o__Erysipelotrichales|f__Erysipelotrichaceae|g__Holdemania|s__Holdemania_filiformis	0.000990316	0.0011136	0.169266	0.584416	0.762292	262	1448	100	470	15.3216	17.5439	1	1	up	up
k__Bacteria|p__Firmicutes|c__Firmicutes_unclassified	0.471594	0.481439	0.0298089	0.777106	0.894069	1640	70	538	32	95.9064	94.386	0.137649	0.378043	up	down
k__Bacteria|p__Firmicutes|c__Firmicutes_unclassified|o__Firmicutes_unclassified	0.471594	0.481439	0.0298089	0.777106	0.894069	1640	70	538	32	95.9064	94.386	0.137649	0.378043	up	down
k__Bacteria|p__Firmicutes|c__Firmicutes_unclassified|o__Firmicutes_unclassified|f__Firmicutes_unclassified	0.471594	0.481439	0.0298089	0.777106	0.894069	1640	70	538	32	95.9064	94.386	0.137649	0.378043	up	down
k__Bacteria|p__Firmicutes|c__Firmicutes_unclassified|o__Firmicutes_unclassified|f__Firmicutes_unclassified|g__Firmicutes_unclassified	0.471594	0.481439	0.0298089	0.777106	0.894069	1640	70	538	32	95.9064	94.386	0.137649	0.378043	up	down
k__Bacteria|p__Firmicutes|c__Firmicutes_unclassified|o__Firmicutes_unclassified|f__Firmicutes_unclassified|g__Firmicutes_unclassified|s__Firmicutes_bacterium_CAG_110	0.136446	0.122669	-0.153562	0.377459	0.601427	1105	605	316	254	64.6199	55.4386	9.94092e-05	0.00628266	down	SIGDOWN
k__Bacteria|p__Firmicutes|c__Firmicutes_unclassified|o__Firmicutes_unclassified|f__Firmicutes_unclassified|g__Firmicutes_unclassified|s__Firmicutes_bacterium_CAG_170	0.0502208	0.0570663	0.184355	0.561772	0.750769	696	1014	199	371	40.7018	34.9123	0.0137569	0.106029	up	down
k__Bacteria|p__Firmicutes|c__Firmicutes_unclassified|o__Firmicutes_unclassified|f__Firmicutes_unclassified|g__Firmicutes_unclassified|s__Firmicutes_bacterium_CAG_238	0.00892298	0.0106401	0.253908	0.564	0.750769	317	1393	80	490	18.538	14.0351	0.0123469	0.102674	up	down
k__Bacteria|p__Firmicutes|c__Firmicutes_unclassified|o__Firmicutes_unclassified|f__Firmicutes_unclassified|g__Firmicutes_unclassified|s__Firmicutes_bacterium_CAG_83	0.220266	0.242838	0.140743	0.365004	0.596092	1496	214	489	81	87.4854	85.7895	1	1	up	down
k__Bacteria|p__Firmicutes|c__Firmicutes_unclassified|o__Firmicutes_unclassified|f__Firmicutes_unclassified|g__Firmicutes_unclassified|s__Firmicutes_bacterium_CAG_94	0.00951814	0.0135454	0.50905	0.0923978	0.320854	604	1106	211	359	35.3216	37.0175	1	1	up	up
k__Bacteria|p__Firmicutes|c__Firmicutes_unclassified|o__Firmicutes_unclassified|f__Firmicutes_unclassified|g__Firmicutes_unclassified|s__Firmicutes_bacterium_CAG_95	0.0150058	0.0117857	-0.348484	0.240527	0.520754	558	1152	151	419	32.6316	26.4912	0.00559631	0.0552636	down	down
k__Bacteria|p__Firmicutes|c__Negativicutes	0.370818	0.389696	0.0716372	0.671995	0.842661	1592	118	524	46	93.0994	91.9298	1	1	up	down
k__Bacteria|p__Firmicutes|c__Negativicutes|o__Acidaminococcales	0.287785	0.301571	0.0675105	0.643977	0.817256	1016	694	312	258	59.4152	54.7368	0.0503513	0.244785	up	down
k__Bacteria|p__Firmicutes|c__Negativicutes|o__Acidaminococcales|f__Acidaminococcaceae	0.287785	0.301571	0.0675105	0.643977	0.817256	1016	694	312	258	59.4152	54.7368	0.0503513	0.244785	up	down
k__Bacteria|p__Firmicutes|c__Negativicutes|o__Acidaminococcales|f__Acidaminococcaceae|g__Acidaminococcus	0.0609473	0.0865359	0.505738	0.265879	0.547061	154	1556	51	519	9.00585	8.94737	1	1	up	down
k__Bacteria|p__Firmicutes|c__Negativicutes|o__Acidaminococcales|f__Acidaminococcaceae|g__Acidaminococcus|s__Acidaminococcus_intestini	0.0352648	0.0620096	0.81426	0.18597	0.454208	94	1616	37	533	5.49708	6.49123	1	1	up	up
k__Bacteria|p__Firmicutes|c__Negativicutes|o__Acidaminococcales|f__Acidaminococcaceae|g__Phascolarctobacterium	0.226837	0.215035	-0.0770832	0.529048	0.739731	952	758	288	282	55.6725	50.5263	0.0328506	0.207616	down	down
k__Bacteria|p__Firmicutes|c__Negativicutes|o__Acidaminococcales|f__Acidaminococcaceae|g__Phascolarctobacterium|s__Phascolarctobacterium_faecium	0.0181786	0.0242965	0.41851	0.0885667	0.314462	288	1422	99	471	16.8421	17.3684	1	1	up	up
k__Bacteria|p__Firmicutes|c__Negativicutes|o__Acidaminococcales|f__Acidaminococcaceae|g__Phascolarctobacterium|s__Phascolarctobacterium_sp_CAG_266	0.0826307	0.0794362	-0.0568804	0.814988	0.919772	251	1459	85	485	14.6784	14.9123	1	1	down	up
k__Bacteria|p__Firmicutes|c__Negativicutes|o__Acidaminococcales|f__Acidaminococcaceae|g__Phascolarctobacterium|s__Phascolarctobacterium_succinatutens	0.125796	0.111303	-0.176592	0.321686	0.591004	457	1253	123	447	26.7251	21.5789	0.0133912	0.106029	down	down
k__Bacteria|p__Firmicutes|c__Negativicutes|o__Selenomonadales	0.0344972	0.00802896	-2.10319	0.341229	0.596092	265	1445	62	508	15.4971	10.8772	0.00518039	0.0535858	down	down
k__Bacteria|p__Firmicutes|c__Negativicutes|o__Selenomonadales|f__Selenomonadaceae	0.0344972	0.00802896	-2.10319	0.341229	0.596092	265	1445	62	508	15.4971	10.8772	0.00518039	0.0535858	down	down
k__Bacteria|p__Firmicutes|c__Negativicutes|o__Selenomonadales|f__Selenomonadaceae|g__Mitsuokella	0.0331641	0.00670409	-2.30651	0.341254	0.596092	197	1513	37	533	11.5205	6.49123	0.000341763	0.00981791	down	SIGDOWN
k__Bacteria|p__Firmicutes|c__Negativicutes|o__Selenomonadales|f__Selenomonadaceae|g__Mitsuokella|s__Mitsuokella_jalaludinii	0.00467324	0.00354572	-0.398345	0.312208	0.587768	165	1545	34	536	9.64912	5.96491	0.00507126	0.0535858	down	down
k__Bacteria|p__Firmicutes|c__Negativicutes|o__Veillonellales	0.048536	0.0800952	0.722661	0.0212695	0.176873	918	792	315	255	53.6842	55.2632	1	1	up	up
k__Bacteria|p__Firmicutes|c__Negativicutes|o__Veillonellales|f__Veillonellaceae	0.048536	0.0800952	0.722661	0.0212695	0.176873	918	792	315	255	53.6842	55.2632	1	1	up	up
k__Bacteria|p__Firmicutes|c__Negativicutes|o__Veillonellales|f__Veillonellaceae|g__Dialister	0.0326314	0.0288541	-0.177484	0.536601	0.740462	741	969	250	320	43.3333	43.8596	1	1	down	up
k__Bacteria|p__Firmicutes|c__Negativicutes|o__Veillonellales|f__Veillonellaceae|g__Dialister|s__Dialister_invisus	0.0127617	0.0120918	-0.0777924	0.762805	0.894069	599	1111	216	354	35.0292	37.8947	1	1	down	up
k__Bacteria|p__Firmicutes|c__Negativicutes|o__Veillonellales|f__Veillonellaceae|g__Megasphaera	0.013817	0.0346256	1.3254	0.046814	0.216839	97	1613	34	536	5.67251	5.96491	1	1	up	up
k__Bacteria|p__Firmicutes|c__Negativicutes|o__Veillonellales|f__Veillonellaceae|g__Veillonella	0.00176368	0.0165091	3.22659	0.000136852	0.0306453	154	1556	82	488	9.00585	14.386	0.000405305	0.00985202	SIGUP	SIGUP
k__Bacteria|p__Firmicutes|c__Negativicutes|o__Veillonellales|f__Veillonellaceae|g__Veillonella|s__Veillonella_parvula	0.000869684	0.00169756	0.9649	0.098849	0.320949	83	1627	50	520	4.8538	8.77193	0.000919268	0.0170876	up	SIGUP
k__Bacteria|p__Fusobacteria	0.00998868	0.0258885	1.37395	0.0514614	0.216839	83	1627	38	532	4.8538	6.66667	0.102564	0.346957	up	up
k__Bacteria|p__Fusobacteria|c__Fusobacteriia	0.00998868	0.0258885	1.37395	0.0514614	0.216839	83	1627	38	532	4.8538	6.66667	0.102564	0.346957	up	up
k__Bacteria|p__Fusobacteria|c__Fusobacteriia|o__Fusobacteriales	0.00998868	0.0258885	1.37395	0.0514614	0.216839	83	1627	38	532	4.8538	6.66667	0.102564	0.346957	up	up
k__Bacteria|p__Fusobacteria|c__Fusobacteriia|o__Fusobacteriales|f__Fusobacteriaceae	0.00998868	0.0258883	1.37393	0.051465	0.216839	83	1627	37	533	4.8538	6.49123	0.138029	0.378043	up	up
k__Bacteria|p__Fusobacteria|c__Fusobacteriia|o__Fusobacteriales|f__Fusobacteriaceae|g__Fusobacterium	0.00998868	0.0258883	1.37393	0.051465	0.216839	83	1627	37	533	4.8538	6.49123	0.138029	0.378043	up	up
k__Bacteria|p__Lentisphaerae	0.0892638	0.0900537	0.0127111	0.953944	0.976369	726	984	215	355	42.4561	37.7193	0.0459608	0.233959	up	down
k__Bacteria|p__Lentisphaerae|c__Lentisphaeria	0.0892638	0.0900537	0.0127111	0.953944	0.976369	726	984	215	355	42.4561	37.7193	0.0459608	0.233959	up	down
k__Bacteria|p__Lentisphaerae|c__Lentisphaeria|o__Victivallales	0.0892638	0.0900537	0.0127111	0.953944	0.976369	726	984	215	355	42.4561	37.7193	0.0459608	0.233959	up	down
k__Bacteria|p__Lentisphaerae|c__Lentisphaeria|o__Victivallales|f__Victivallaceae	0.0892638	0.0900537	0.0127111	0.953944	0.976369	726	984	215	355	42.4561	37.7193	0.0459608	0.233959	up	down
k__Bacteria|p__Lentisphaerae|c__Lentisphaeria|o__Victivallales|f__Victivallaceae|g__Victivallis	0.0892638	0.0900537	0.0127111	0.953944	0.976369	726	984	215	355	42.4561	37.7193	0.0459608	0.233959	up	down
k__Bacteria|p__Lentisphaerae|c__Lentisphaeria|o__Victivallales|f__Victivallaceae|g__Victivallis|s__Victivallis_vadensis	0.0892638	0.0900537	0.0127111	0.953944	0.976369	726	984	215	355	42.4561	37.7193	0.0459608	0.233959	up	down
k__Bacteria|p__Proteobacteria	0.832036	0.81313	-0.0331583	0.871746	0.957391	1670	40	556	14	97.6608	97.5439	1	1	down	down
k__Bacteria|p__Proteobacteria|c__Betaproteobacteria	0.114005	0.134121	0.234442	0.245545	0.520754	1438	272	469	101	84.0936	82.2807	1	1	up	down
k__Bacteria|p__Proteobacteria|c__Betaproteobacteria|o__Burkholderiales	0.113855	0.134041	0.235474	0.243931	0.520754	1436	274	469	101	83.9766	82.2807	1	1	up	down
k__Bacteria|p__Proteobacteria|c__Betaproteobacteria|o__Burkholderiales|f__Sutterellaceae	0.110406	0.128788	0.222182	0.287583	0.566054	1417	293	464	106	82.8655	81.4035	1	1	up	down
k__Bacteria|p__Proteobacteria|c__Betaproteobacteria|o__Burkholderiales|f__Sutterellaceae|g__Parasutterella	0.105234	0.120142	0.191148	0.384457	0.601427	1248	462	400	170	72.9825	70.1754	1	1	up	down
k__Bacteria|p__Proteobacteria|c__Betaproteobacteria|o__Burkholderiales|f__Sutterellaceae|g__Parasutterella|s__Parasutterella_excrementihominis	0.105234	0.120142	0.191148	0.384457	0.601427	1248	462	400	170	72.9825	70.1754	1	1	up	down
k__Bacteria|p__Proteobacteria|c__Betaproteobacteria|o__Burkholderiales|f__Sutterellaceae|g__Sutterella	0.00365382	0.00535893	0.552538	0.122589	0.365454	661	1049	209	361	38.655	36.6667	1	1	up	down
k__Bacteria|p__Proteobacteria|c__Betaproteobacteria|o__Burkholderiales|f__Sutterellaceae|g__Sutterella|s__Sutterella_parvirubra	0.00365382	0.00535893	0.552538	0.122589	0.365454	661	1049	209	361	38.655	36.6667	1	1	up	down
k__Bacteria|p__Proteobacteria|c__Betaproteobacteria|o__Burkholderiales|f__Sutterellaceae|g__Turicimonas	0.00151852	0.00328674	1.11399	0.0110119	0.130577	257	1453	94	476	15.0292	16.4912	1	1	up	up
k__Bacteria|p__Proteobacteria|c__Betaproteobacteria|o__Burkholderiales|f__Sutterellaceae|g__Turicimonas|s__Turicimonas_muris	0.00151852	0.00328674	1.11399	0.0110119	0.130577	257	1453	94	476	15.0292	16.4912	1	1	up	up
k__Bacteria|p__Proteobacteria|c__Deltaproteobacteria	0.295191	0.302173	0.0337276	0.758755	0.894069	1471	239	496	74	86.0234	87.0175	1	1	up	up
k__Bacteria|p__Proteobacteria|c__Deltaproteobacteria|o__Desulfovibrionales	0.295191	0.302173	0.0337276	0.758755	0.894069	1471	239	496	74	86.0234	87.0175	1	1	up	up
k__Bacteria|p__Proteobacteria|c__Deltaproteobacteria|o__Desulfovibrionales|f__Desulfovibrionaceae	0.295191	0.302173	0.0337276	0.758755	0.894069	1471	239	496	74	86.0234	87.0175	1	1	up	up
k__Bacteria|p__Proteobacteria|c__Deltaproteobacteria|o__Desulfovibrionales|f__Desulfovibrionaceae|g__Bilophila	0.0680947	0.0847937	0.316414	0.0010135	0.0533775	1333	377	456	114	77.9532	80	1	1	up	up
k__Bacteria|p__Proteobacteria|c__Deltaproteobacteria|o__Desulfovibrionales|f__Desulfovibrionaceae|g__Bilophila|s__Bilophila_wadsworthia	0.0680947	0.0847937	0.316414	0.0010135	0.0533775	1333	377	456	114	77.9532	80	1	1	up	up
k__Bacteria|p__Proteobacteria|c__Deltaproteobacteria|o__Desulfovibrionales|f__Desulfovibrionaceae|g__Desulfovibrio	0.187519	0.164272	-0.190956	0.195555	0.468148	627	1083	174	396	36.6667	30.5263	0.0073726	0.066564	down	down
k__Bacteria|p__Proteobacteria|c__Deltaproteobacteria|o__Desulfovibrionales|f__Desulfovibrionaceae|g__Desulfovibrionaceae_unclassified	0.039577	0.053108	0.424267	0.229404	0.520754	256	1454	82	488	14.9708	14.386	1	1	up	down
k__Bacteria|p__Proteobacteria|c__Deltaproteobacteria|o__Desulfovibrionales|f__Desulfovibrionaceae|g__Desulfovibrionaceae_unclassified|s__Desulfovibrionaceae_bacterium	0.039577	0.053108	0.424267	0.229404	0.520754	256	1454	82	488	14.9708	14.386	1	1	up	down
k__Bacteria|p__Proteobacteria|c__Deltaproteobacteria|o__Desulfovibrionales|f__Desulfovibrionaceae|g__Desulfovibrio|s__Desulfovibrio_piger	0.186025	0.162309	-0.196757	0.186858	0.454208	600	1110	164	406	35.0877	28.7719	0.00525684	0.0535858	down	down
k__Bacteria|p__Proteobacteria|c__Gammaproteobacteria	0.351495	0.285144	-0.301815	0.557927	0.750769	934	776	314	256	54.6199	55.0877	1	1	down	up
k__Bacteria|p__Proteobacteria|c__Gammaproteobacteria|o__Enterobacterales	0.3446	0.273958	-0.330969	0.532186	0.740462	738	972	257	313	43.1579	45.0877	1	1	down	up
k__Bacteria|p__Proteobacteria|c__Gammaproteobacteria|o__Enterobacterales|f__Enterobacteriaceae	0.343357	0.270058	-0.346442	0.516662	0.732131	724	986	255	315	42.3392	44.7368	1	1	down	up
k__Bacteria|p__Proteobacteria|c__Gammaproteobacteria|o__Enterobacterales|f__Enterobacteriaceae|g__Escherichia	0.190559	0.202864	0.090278	0.839597	0.937501	649	1061	233	337	37.9532	40.8772	1	1	up	up
k__Bacteria|p__Proteobacteria|c__Gammaproteobacteria|o__Enterobacterales|f__Enterobacteriaceae|g__Escherichia|s__Escherichia_coli	0.190442	0.201916	0.0844021	0.850307	0.942796	644	1066	232	338	37.6608	40.7018	1	1	up	up
k__Bacteria|p__Proteobacteria|c__Gammaproteobacteria|o__Enterobacterales|f__Enterobacteriaceae|g__Klebsiella	0.133818	0.0621086	-1.10741	0.424295	0.638464	116	1594	43	527	6.78363	7.54386	1	1	down	up
k__Bacteria|p__Proteobacteria|c__Gammaproteobacteria|o__Pasteurellales	0.00399166	0.00504032	0.336525	0.441863	0.652679	314	1396	111	459	18.3626	19.4737	1	1	up	up
k__Bacteria|p__Proteobacteria|c__Gammaproteobacteria|o__Pasteurellales|f__Pasteurellaceae	0.00399166	0.00504032	0.336525	0.441863	0.652679	314	1396	111	459	18.3626	19.4737	1	1	up	up
k__Bacteria|p__Proteobacteria|c__Gammaproteobacteria|o__Pasteurellales|f__Pasteurellaceae|g__Haemophilus	0.00382687	0.00498374	0.381062	0.39376	0.608901	305	1405	109	461	17.8363	19.1228	1	1	up	up
k__Bacteria|p__Proteobacteria|c__Gammaproteobacteria|o__Pasteurellales|f__Pasteurellaceae|g__Haemophilus|s__Haemophilus_parainfluenzae	0.00254488	0.00391	0.619569	0.172319	0.442421	256	1454	97	473	14.9708	17.0175	1	1	up	up
k__Bacteria|p__Proteobacteria|c__Gammaproteobacteria|o__Pasteurellales|f__Pasteurellaceae|g__Haemophilus|s__Haemophilus_sp_HMSC71H05	0.00108151	0.000581632	-0.894868	0.1976	0.469487	169	1541	51	519	9.88304	8.94737	1	1	down	down
k__Bacteria|p__Proteobacteria|c__Proteobacteria_unclassified	0.0704211	0.0915066	0.377869	0.175008	0.442421	701	1009	243	327	40.9942	42.6316	1	1	up	up
k__Bacteria|p__Proteobacteria|c__Proteobacteria_unclassified|o__Proteobacteria_unclassified	0.0704211	0.0915066	0.377869	0.175008	0.442421	701	1009	243	327	40.9942	42.6316	1	1	up	up
k__Bacteria|p__Proteobacteria|c__Proteobacteria_unclassified|o__Proteobacteria_unclassified|f__Proteobacteria_unclassified	0.0704211	0.0915066	0.377869	0.175008	0.442421	701	1009	243	327	40.9942	42.6316	1	1	up	up
k__Bacteria|p__Proteobacteria|c__Proteobacteria_unclassified|o__Proteobacteria_unclassified|f__Proteobacteria_unclassified|g__Proteobacteria_unclassified	0.0704211	0.0915066	0.377869	0.175008	0.442421	701	1009	243	327	40.9942	42.6316	1	1	up	up
k__Bacteria|p__Proteobacteria|c__Proteobacteria_unclassified|o__Proteobacteria_unclassified|f__Proteobacteria_unclassified|g__Proteobacteria_unclassified|s__Proteobacteria_bacterium_CAG_139	0.0704211	0.0915066	0.377869	0.175008	0.442421	701	1009	243	327	40.9942	42.6316	1	1	up	up
k__Bacteria|p__Synergistetes	0.00217889	0.0039534	0.859499	0.237244	0.520754	108	1602	49	521	6.31579	8.59649	0.068712	0.289506	up	up
k__Bacteria|p__Synergistetes|c__Synergistia	0.00217889	0.0039534	0.859499	0.237244	0.520754	108	1602	49	521	6.31579	8.59649	0.068712	0.289506	up	up
k__Bacteria|p__Synergistetes|c__Synergistia|o__Synergistales	0.00217889	0.0039534	0.859499	0.237244	0.520754	108	1602	49	521	6.31579	8.59649	0.068712	0.289506	up	up
k__Bacteria|p__Synergistetes|c__Synergistia|o__Synergistales|f__Synergistaceae	0.00217889	0.0039534	0.859499	0.237244	0.520754	108	1602	49	521	6.31579	8.59649	0.068712	0.289506	up	up
k__Bacteria|p__Synergistetes|c__Synergistia|o__Synergistales|f__Synergistaceae|g__Cloacibacillus	0.0021608	0.00392158	0.859872	0.240883	0.520754	99	1611	43	527	5.78947	7.54386	0.141168	0.378043	up	up
k__Bacteria|p__Verrucomicrobia	0.402123	0.441823	0.135834	0.365955	0.596092	1182	528	375	195	69.1228	65.7895	0.140344	0.378043	up	down
k__Bacteria|p__Verrucomicrobia|c__Verrucomicrobiae	0.402123	0.441823	0.135834	0.365955	0.596092	1182	528	375	195	69.1228	65.7895	0.140344	0.378043	up	down
k__Bacteria|p__Verrucomicrobia|c__Verrucomicrobiae|o__Verrucomicrobiales	0.402123	0.441823	0.135834	0.365955	0.596092	1182	528	375	195	69.1228	65.7895	0.140344	0.378043	up	down
k__Bacteria|p__Verrucomicrobia|c__Verrucomicrobiae|o__Verrucomicrobiales|f__Akkermansiaceae	0.402123	0.441823	0.135834	0.365955	0.596092	1182	528	375	195	69.1228	65.7895	0.140344	0.378043	up	down
k__Bacteria|p__Verrucomicrobia|c__Verrucomicrobiae|o__Verrucomicrobiales|f__Akkermansiaceae|g__Akkermansia	0.402123	0.441823	0.135834	0.365955	0.596092	1182	528	375	195	69.1228	65.7895	0.140344	0.378043	up	down
k__Bacteria|p__Verrucomicrobia|c__Verrucomicrobiae|o__Verrucomicrobiales|f__Akkermansiaceae|g__Akkermansia|s__Akkermansia_muciniphila	0.402123	0.441823	0.135834	0.365955	0.596092	1182	528	375	195	69.1228	65.7895	0.140344	0.378043	up	down

## Sheet: Table S5
	Abundance			Prevalence
Species	log2abFC	p	FDR	No GFD (n=55)	GFD (n=11)	p	FDR
Bacteroides fragilis	0.416315	0.788149	0.815005	19 (35%)	4 (36%)	1	1
Bacteroides ovatus	0.322641	0.815005	0.815005	45 (82%)	11 (100%)	0.0458252	0.199482
Bacteroides thetaiotaomicron	0.782395	0.30892	0.529577	44 (80%)	10 (91%)	1	1
Bacteroides xylanisolvens	-2.02125	0.410932	0.616398	36 (65%)	8 (73%)	1	1
Paraprevotella xylaniphila	1.94051	0.0127305	0.0682519	21 (38%)	7 (64%)	0.120591	0.313535
Clostridium sp. CAG:253	6.11586	0.0248973	0.0746919	1 (2%)	2 (18%)	0.0460343	0.199482
Eisenbergiella tayi	+Inf	0.000661001	0.00793202	0 (0%)	3 (27%)	0.000689693	0.00896601
Roseburia hominis	1.15112	0.0496238	0.119097	47 (85%)	11 (100%)	0.0768514	0.249767
Roseburia inulinivorans	0.425641	0.668639	0.802367	40 (73%)	7 (64%)	1	1
Roseburia sp. CAG:182	2.31265	0.017063	0.0682519	13 (24%)	5 (45%)	0.153833	0.333305
Anaerotruncus colihominis	2.14361	0.125613	0.251225	8 (15%)	2 (18%)	1	1
Haemophilus parainfluenzae	-1.34511	0.623061	0.802367	11 (20%)	4 (36%)	1	1

## Sheet: Table S6
name	Ab(Ctrl)	Ab(CeD)	log2(abFC)	p_ab	FDR_ab	Diff(abundance)
1CMET2-PWY: N10-formyl-tetrahydrofolate biosynthesis	156.591	158.337	0.0159982	0.43776	1	up
ALLANTOINDEG-PWY: superpathway of allantoin degradation in yeast	0.903849	1.1273	0.318715	0.653009	1	up
ANAEROFRUCAT-PWY: homolactic fermentation	71.9829	76.1626	0.0814275	0.811023	1	up
ANAGLYCOLYSIS-PWY: glycolysis III (from glucose)	114.803	123.931	0.110385	0.120416	1	up
ARG+POLYAMINE-SYN: superpathway of arginine and polyamine biosynthesis	10.3632	14.0616	0.440294	0.523056	1	up
ARGDEG-PWY: superpathway of L-arginine, putrescine, and 4-aminobutanoate degradation	1.16884	2.48427	1.08775	0.390424	1	up
ARGININE-SYN4-PWY: L-ornithine de novo biosynthesis	47.2632	59.7566	0.338381	0.0103891	1	up
ARGORNPROST-PWY: arginine, ornithine and proline interconversion	2.76015	2.65961	-0.0535318	0.166962	1	down
ARGSYN-PWY: L-arginine biosynthesis I (via L-ornithine)	129.481	123.384	-0.0695877	0.0145946	1	down
ARGSYNBSUB-PWY: L-arginine biosynthesis II (acetyl cycle)	125.445	116.572	-0.105841	0.00197143	0.368743	down
ARO-PWY: chorismate biosynthesis I	149.806	150.502	0.00668193	0.29547	1	up
ASPASN-PWY: superpathway of L-aspartate and L-asparagine biosynthesis	78.717	84.4762	0.101871	0.153091	1	up
AST-PWY: L-arginine degradation II (AST pathway)	1.13324	2.89803	1.35462	0.55955	1	up
BIOTIN-BIOSYNTHESIS-PWY: biotin biosynthesis I	35.9487	48.3336	0.427087	0.00612134	1	up
BRANCHED-CHAIN-AA-SYN-PWY: superpathway of branched amino acid biosynthesis	140.557	139.164	-0.0143702	0.904238	1	down
CALVIN-PWY: Calvin-Benson-Bassham cycle	110.847	116.653	0.0736617	0.401274	1	up
CENTFERM-PWY: pyruvate fermentation to butanoate	8.00595	9.91653	0.308762	0.188273	1	up
CITRULBIO-PWY: L-citrulline biosynthesis	55.1278	62.1683	0.173401	0.331359	1	up
COA-PWY-1: coenzyme A biosynthesis II (mammalian)	200.221	190.819	-0.0693819	0.111094	1	down
COA-PWY: coenzyme A biosynthesis I	173.949	170.258	-0.0309422	0.652456	1	down
COBALSYN-PWY: adenosylcobalamin salvage from cobinamide I	47.5976	54.5534	0.19678	0.629135	1	up
COLANSYN-PWY: colanic acid building blocks biosynthesis	25.313	29.7904	0.234969	0.0784636	1	up
COMPLETE-ARO-PWY: superpathway of aromatic amino acid biosynthesis	138.535	141.371	0.0292303	0.598751	1	up
DAPLYSINESYN-PWY: L-lysine biosynthesis I	22.275	21.8148	-0.0301137	0.842039	1	down
DENOVOPURINE2-PWY: superpathway of purine nucleotides de novo biosynthesis II	100.212	107.378	0.0996517	0.0356638	1	up
DTDPRHAMSYN-PWY: dTDP-L-rhamnose biosynthesis I	204.872	208.753	0.0270743	0.489119	1	up
ECASYN-PWY: enterobacterial common antigen biosynthesis	0.511582	1.53386	1.58413	0.478638	1	up
ENTBACSYN-PWY: enterobactin biosynthesis	2.51089	6.63063	1.40095	0.049598	1	up
FAO-PWY: fatty acid &beta;-oxidation I	5.96568	13.2292	1.14897	0.0155171	1	up
FASYN-ELONG-PWY: fatty acid elongation -- saturated	42.5304	57.4268	0.433228	0.0342002	1	up
FASYN-INITIAL-PWY: superpathway of fatty acid biosynthesis initiation (E. coli)	33.6121	48.5568	0.53069	0.0186923	1	up
FERMENTATION-PWY: mixed acid fermentation	10.5016	12.2211	0.218771	0.777396	1	up
FOLSYN-PWY: superpathway of tetrahydrofolate biosynthesis and salvage	1.25534	2.89358	1.20478	0.0832001	1	up
FUC-RHAMCAT-PWY: superpathway of fucose and rhamnose degradation	8.71373	13.1328	0.591807	0.0370093	1	up
FUCCAT-PWY: fucose degradation	6.16567	9.3959	0.607774	0.26227	1	up
GALACT-GLUCUROCAT-PWY: superpathway of hexuronide and hexuronate degradation	29.2408	32.7193	0.162157	0.255622	1	up
GALACTARDEG-PWY: D-galactarate degradation I	2.7319	7.12298	1.38258	0.278153	1	up
GALACTUROCAT-PWY: D-galacturonate degradation I	28.4506	31.0253	0.124983	0.678306	1	up
GLCMANNANAUT-PWY: superpathway of N-acetylglucosamine, N-acetylmannosamine and N-acetylneuraminate degradation	20.7759	26.548	0.353693	0.197523	1	up
GLUCARDEG-PWY: D-glucarate degradation I	1.51176	3.79117	1.32641	0.395557	1	up
GLUCARGALACTSUPER-PWY: superpathway of D-glucarate and D-galactarate degradation	2.7319	7.12298	1.38258	0.278153	1	up
GLUCONEO-PWY: gluconeogenesis I	52.8449	49.3573	-0.0985022	0.0153002	1	down
GLUCOSE1PMETAB-PWY: glucose and glucose-1-phosphate degradation	7.22128	9.33692	0.370692	0.617304	1	up
GLUCUROCAT-PWY: superpathway of &beta;-D-glucuronide and D-glucuronate degradation	33.3001	37.1262	0.156911	0.198517	1	up
GLUDEG-I-PWY: GABA shunt	3.48977	5.0199	0.524529	0.268128	1	up
GLUTORN-PWY: L-ornithine biosynthesis	105.319	101.301	-0.0561084	0.0282053	1	down
GLYCOCAT-PWY: glycogen degradation I (bacterial)	12.8606	14.5242	0.175506	0.839431	1	up
GLYCOGENSYNTH-PWY: glycogen biosynthesis I (from ADP-D-Glucose)	45.305	50.3746	0.153027	0.659258	1	up
GLYCOL-GLYOXDEG-PWY: superpathway of glycol metabolism and degradation	0.400924	0.73304	0.870562	0.588669	1	up
GLYCOLYSIS-E-D: superpathway of glycolysis and Entner-Doudoroff	29.0988	30.7384	0.0790803	0.553927	1	up
GLYCOLYSIS-TCA-GLYOX-BYPASS: superpathway of glycolysis, pyruvate dehydrogenase, TCA, and glyoxylate bypass	3.92187	9.87353	1.33203	0.0498627	1	up
GLYCOLYSIS: glycolysis I (from glucose 6-phosphate)	69.1551	70.303	0.0237503	0.391506	1	up
GLYOXYLATE-BYPASS: glyoxylate cycle	2.17355	5.34961	1.29938	0.14598	1	up
GOLPDLCAT-PWY: superpathway of glycerol degradation to 1,3-propanediol	1.45843	1.31098	-0.153773	0.932615	1	down
HCAMHPDEG-PWY: 3-phenylpropanoate and 3-(3-hydroxyphenyl)propanoate degradation to 2-oxopent-4-enoate	0.984209	1.79955	0.8706	0.611237	1	up
HEME-BIOSYNTHESIS-II: heme biosynthesis I (aerobic)	5.23178	7.56827	0.532661	0.545584	1	up
HEMESYN2-PWY: heme biosynthesis II (anaerobic)	8.3903	11.1214	0.406541	0.27516	1	up
HEXITOLDEGSUPER-PWY: superpathway of hexitol degradation (bacteria)	20.4001	26.1608	0.358828	0.207374	1	up
HISDEG-PWY: L-histidine degradation I	99.6929	111.739	0.164566	0.00903517	1	up
HISTSYN-PWY: L-histidine biosynthesis	128.839	127.93	-0.0102153	0.405371	1	down
HOMOSER-METSYN-PWY: L-methionine biosynthesis I	5.94596	11.046	0.89354	0.0493715	1	up
HSERMETANA-PWY: L-methionine biosynthesis III	70.8324	69.2999	-0.0315565	0.108921	1	down
ILEUSYN-PWY: L-isoleucine biosynthesis I (from threonine)	174.307	176.507	0.018095	0.696149	1	up
KDO-NAGLIPASYN-PWY: superpathway of (Kdo)2-lipid A biosynthesis	0.272393	0.626395	1.20139	0.553357	1	up
KETOGLUCONMET-PWY: ketogluconate metabolism	0.79391	2.01923	1.34676	0.1826	1	up
LACTOSECAT-PWY: lactose and galactose degradation I	3.96485	3.95597	-0.00323466	0.764019	1	down
LPSSYN-PWY: superpathway of lipopolysaccharide biosynthesis	0.128769	0.420689	1.70797	0.264185	1	up
MET-SAM-PWY: superpathway of S-adenosyl-L-methionine biosynthesis	11.2586	18.5457	0.720049	0.0355255	1	up
METH-ACETATE-PWY: methanogenesis from acetate	2.18735	2.38614	0.125492	0.237196	1	up
METHGLYUT-PWY: superpathway of methylglyoxal degradation	2.70446	4.54036	0.747466	0.0429624	1	up
METSYN-PWY: L-homoserine and L-methionine biosynthesis	10.8341	18.4234	0.765956	0.0245753	1	up
NAD-BIOSYNTHESIS-II: NAD salvage pathway II	6.46266	8.62028	0.415606	0.205096	1	up
NAGLIPASYN-PWY: lipid IVA biosynthesis	46.1715	51.4128	0.155125	0.778961	1	up
NONMEVIPP-PWY: methylerythritol phosphate pathway I	15.4749	10.4212	-0.570407	0.0617858	1	down
NONOXIPENT-PWY: pentose phosphate pathway (non-oxidative branch)	56.8644	67.032	0.237323	0.714457	1	up
OANTIGEN-PWY: O-antigen building blocks biosynthesis (E. coli)	66.6981	59.9186	-0.154642	0.0392165	1	down
ORNARGDEG-PWY: superpathway of L-arginine and L-ornithine degradation	1.16884	2.48427	1.08775	0.390424	1	up
ORNDEG-PWY: superpathway of ornithine degradation	1.58005	4.75419	1.58923	0.239067	1	up
P105-PWY: TCA cycle IV (2-oxoglutarate decarboxylase)	2.6036	5.73812	1.14007	0.112479	1	up
P108-PWY: pyruvate fermentation to propanoate I	20.7817	19.7015	-0.0770098	0.69366	1	down
P124-PWY: Bifidobacterium shunt	6.07151	4.05134	-0.583656	0.139517	1	down
P161-PWY: acetylene degradation	2.49035	6.11855	1.29684	0.234135	1	up
P162-PWY: L-glutamate degradation V (via hydroxyglutarate)	2.01888	2.24712	0.15452	0.411916	1	up
P163-PWY: L-lysine fermentation to acetate and butanoate	0.413578	0.900799	1.12305	0.115066	1	up
P164-PWY: purine nucleobases degradation I (anaerobic)	7.66971	10.6535	0.474081	0.0148754	1	up
P185-PWY: formaldehyde assimilation III (dihydroxyacetone cycle)	2.23437	2.096	-0.0922296	0.930302	1	down
P23-PWY: reductive TCA cycle I	0.554267	1.24666	1.16942	0.152008	1	up
P4-PWY: superpathway of L-lysine, L-threonine and L-methionine biosynthesis I	9.79664	11.747	0.261934	0.778937	1	up
P42-PWY: incomplete reductive TCA cycle	9.16729	9.375	0.0323228	0.324376	1	up
P441-PWY: superpathway of N-acetylneuraminate degradation	6.62505	13.5581	1.03315	0.0104196	1	up
P461-PWY: hexitol fermentation to lactate, formate, ethanol and acetate	8.46113	13.527	0.676919	0.108796	1	up
PANTO-PWY: phosphopantothenate biosynthesis I	127.359	129.79	0.0272776	0.208394	1	up
PANTOSYN-PWY: pantothenate and coenzyme A biosynthesis I	136.182	137.664	0.0156188	0.239237	1	up
PENTOSE-P-PWY: pentose phosphate pathway	35.1493	44.6691	0.345781	0.00238304	0.836445	up
PEPTIDOGLYCANSYN-PWY: peptidoglycan biosynthesis I (meso-diaminopimelate containing)	220.864	217.205	-0.0240962	0.445925	1	down
PHOSLIPSYN-PWY: superpathway of phospholipid biosynthesis I (bacteria)	56.4325	60.3231	0.0961825	0.91071	1	up
POLYAMINSYN3-PWY: superpathway of polyamine biosynthesis II	2.30512	3.14273	0.447175	0.0546694	1	up
POLYAMSYN-PWY: superpathway of polyamine biosynthesis I	6.08519	8.65677	0.508528	0.572027	1	up
POLYISOPRENSYN-PWY: polyisoprenoid biosynthesis (E. coli)	11.8969	18.2665	0.618613	5.97426e-05	0.0209696	SIGUP
PPGPPMET-PWY: ppGpp biosynthesis	5.43022	6.24397	0.201454	0.296228	1	up
PRPP-PWY: superpathway of histidine, purine, and pyrimidine biosynthesis	27.6355	33.3715	0.272094	0.0986599	1	up
PWY-1042: glycolysis IV (plant cytosol)	212.447	203.724	-0.0604835	0.0673154	1	down
PWY-1269: CMP-3-deoxy-D-manno-octulosonate biosynthesis I	47.9093	48.1807	0.00814956	0.65288	1	up
PWY-1861: formaldehyde assimilation II (RuMP Cycle)	2.61756	3.38459	0.370762	0.913986	1	up
PWY-241: C4 photosynthetic carbon assimilation cycle, NADP-ME type	10.8147	11.515	0.0905165	0.85758	1	up
PWY-2723: trehalose degradation V	7.68893	8.90795	0.212312	0.920393	1	up
PWY-2941: L-lysine biosynthesis II	28.2804	36.9266	0.384858	6.67339e-06	0.00234236	SIGUP
PWY-2942: L-lysine biosynthesis III	141.387	139.63	-0.0180446	0.635863	1	down
PWY-3001: superpathway of L-isoleucine biosynthesis I	113.849	121.275	0.0911657	0.0245746	1	up
PWY-3841: folate transformations II	194.878	190.704	-0.0312374	0.272177	1	down
PWY-4041: &gamma;-glutamyl cycle	11.8857	14.3726	0.274103	0.437068	1	up
PWY-4242: pantothenate and coenzyme A biosynthesis III	171.343	167.784	-0.0302874	0.476854	1	down
PWY-4702: phytate degradation I	1.22033	4.69942	1.94521	0.175954	1	up
PWY-4981: L-proline biosynthesis II (from arginine)	43.5415	46.7251	0.101807	0.685675	1	up
PWY-4984: urea cycle	45.043	47.9104	0.0890385	0.538276	1	up
PWY-5004: superpathway of L-citrulline metabolism	2.59378	2.4342	-0.0916103	0.389121	1	down
PWY-5005: biotin biosynthesis II	4.25268	4.56109	0.101005	0.269236	1	up
PWY-5022: 4-aminobutanoate degradation V	3.38874	4.98808	0.557735	0.195311	1	up
PWY-5030: L-histidine degradation III	76.9188	86.8076	0.174484	0.0252211	1	up
PWY-5083: NAD/NADH phosphorylation and dephosphorylation	7.12768	18.7198	1.39306	4.26661e-09	1.49758e-06	SIGUP
PWY-5097: L-lysine biosynthesis VI	154.131	151.804	-0.0219469	0.694274	1	down
PWY-5100: pyruvate fermentation to acetate and lactate II	30.5169	32.6935	0.0993919	0.673433	1	up
PWY-5103: L-isoleucine biosynthesis III	131.904	130.065	-0.0202516	0.911606	1	down
PWY-5104: L-isoleucine biosynthesis IV	24.6314	30.1101	0.289753	0.215337	1	up
PWY-5121: superpathway of geranylgeranyl diphosphate biosynthesis II (via MEP)	7.64855	5.88062	-0.379219	0.0713092	1	down
PWY-5136: fatty acid &beta;-oxidation II (peroxisome)	5.35812	11.5679	1.11033	0.0082674	1	up
PWY-5138: unsaturated, even numbered fatty acid &beta;-oxidation	2.18112	5.3588	1.29684	0.288244	1	up
PWY-5154: L-arginine biosynthesis III (via N-acetyl-L-citrulline)	88.9969	96.4874	0.116586	0.0938287	1	up
PWY-5173: superpathway of acetyl-CoA biosynthesis	1.8474	4.79733	1.37674	0.243823	1	up
PWY-5177: glutaryl-CoA degradation	23.4143	28.957	0.30652	0.524192	1	up
PWY-5188: tetrapyrrole biosynthesis I (from glutamate)	26.6196	27.5085	0.047386	0.359656	1	up
PWY-5189: tetrapyrrole biosynthesis II (from glycine)	1.63877	4.32966	1.40164	0.166077	1	up
PWY-5304: superpathway of sulfur oxidation (Acidianus ambivalens)	4.77303	4.22834	-0.174813	0.981556	1	down
PWY-5345: superpathway of L-methionine biosynthesis (by sulfhydrylation)	6.83582	13.7401	1.00721	0.00421518	1	up
PWY-5347: superpathway of L-methionine biosynthesis (transsulfuration)	11.9511	20.097	0.749838	0.0181481	1	up
PWY-5367: petroselinate biosynthesis	0.569761	1.64952	1.53362	0.250182	1	up
PWY-5384: sucrose degradation IV (sucrose phosphorylase)	8.37204	9.47637	0.178756	0.998509	1	up
PWY-5464: superpathway of cytosolic glycolysis (plants), pyruvate dehydrogenase and TCA cycle	1.38583	2.09215	0.594235	0.0369843	1	up
PWY-5484: glycolysis II (from fructose 6-phosphate)	65.9328	67.134	0.0260484	0.459319	1	up
PWY-5505: L-glutamate and L-glutamine biosynthesis	18.3615	21.3235	0.215761	0.0392218	1	up
PWY-561: superpathway of glyoxylate cycle and fatty acid degradation	2.1337	4.84522	1.1832	0.128499	1	up
PWY-5656: mannosylglycerate biosynthesis I	0.564391	1.74078	1.62496	0.273168	1	up
PWY-5659: GDP-mannose biosynthesis	35.0517	42.6428	0.28282	0.00587823	1	up
PWY-5667: CDP-diacylglycerol biosynthesis I	130.899	135.959	0.0547108	0.540783	1	up
PWY-5675: nitrate reduction V (assimilatory)	1.95836	6.15019	1.65098	0.0550754	1	up
PWY-5676: acetyl-CoA fermentation to butanoate II	9.71361	13.8478	0.511578	0.131492	1	up
PWY-5677: succinate fermentation to butanoate	0.247149	0.625194	1.33892	0.0302762	1	up
PWY-5686: UMP biosynthesis	211.729	202.028	-0.0676625	0.0159113	1	down
PWY-5690: TCA cycle II (plants and fungi)	13.3238	13.3608	0.00399707	0.0723262	1	up
PWY-5695: urate biosynthesis/inosine 5'-phosphate degradation	175.703	177.491	0.0146009	0.258534	1	up
PWY-5705: allantoin degradation to glyoxylate III	0.177074	0.756476	2.09494	0.305489	1	up
PWY-5723: Rubisco shunt	4.17639	12.711	1.60575	0.687689	1	up
PWY-5747: 2-methylcitrate cycle II	0.642339	1.80669	1.49194	0.252403	1	up
PWY-5791: 1,4-dihydroxy-2-naphthoate biosynthesis II (plants)	2.11484	5.92429	1.48609	0.0552081	1	up
PWY-5837: 1,4-dihydroxy-2-naphthoate biosynthesis I	2.11484	5.92429	1.48609	0.0552081	1	up
PWY-5838: superpathway of menaquinol-8 biosynthesis I	5.10983	12.53	1.29404	0.00207259	0.36374	up
PWY-5840: superpathway of menaquinol-7 biosynthesis	3.45876	8.47621	1.29316	0.00956948	1	up
PWY-5845: superpathway of menaquinol-9 biosynthesis	3.1732	8.08045	1.3485	0.0098721	1	up
PWY-5850: superpathway of menaquinol-6 biosynthesis I	1.9978	5.42986	1.44251	0.135371	1	up
PWY-5855: ubiquinol-7 biosynthesis (prokaryotic)	0.311739	1.16736	1.90484	0.405972	1	up
PWY-5856: ubiquinol-9 biosynthesis (prokaryotic)	0.311739	1.16736	1.90484	0.405972	1	up
PWY-5857: ubiquinol-10 biosynthesis (prokaryotic)	0.311739	1.16736	1.90484	0.405972	1	up
PWY-5860: superpathway of demethylmenaquinol-6 biosynthesis I	1.49874	4.17426	1.47777	0.186381	1	up
PWY-5861: superpathway of demethylmenaquinol-8 biosynthesis	3.77357	9.57654	1.34357	0.00762638	1	up
PWY-5862: superpathway of demethylmenaquinol-9 biosynthesis	2.30461	6.01357	1.3837	0.0236779	1	up
PWY-5863: superpathway of phylloquinol biosynthesis	1.87947	5.0278	1.41961	0.00992812	1	up
PWY-5896: superpathway of menaquinol-10 biosynthesis	1.9978	5.42986	1.44251	0.135371	1	up
PWY-5897: superpathway of menaquinol-11 biosynthesis	4.77604	11.8089	1.30598	0.00348288	0.611246	up
PWY-5898: superpathway of menaquinol-12 biosynthesis	4.77604	11.8089	1.30598	0.00348288	0.611246	up
PWY-5899: superpathway of menaquinol-13 biosynthesis	4.77604	11.8089	1.30598	0.00348288	0.611246	up
PWY-5913: TCA cycle VI (obligate autotrophs)	9.76123	12.4477	0.350745	0.677438	1	up
PWY-5918: superpathay of heme biosynthesis from glutamate	2.54679	6.12511	1.26606	0.0752098	1	up
PWY-5920: superpathway of heme biosynthesis from glycine	0.877853	2.41771	1.46159	0.0753007	1	up
PWY-5941: glycogen degradation II (eukaryotic)	9.38484	17.3187	0.883923	2.24912e-10	7.8944e-08	SIGUP
PWY-5971: palmitate biosynthesis II (bacteria and plants)	9.24072	22.5009	1.2839	0.000644039	0.226058	up
PWY-5973: cis-vaccenate biosynthesis	115.857	128.37	0.147956	0.0478558	1	up
PWY-5989: stearate biosynthesis II (bacteria and plants)	35.1437	48.0367	0.450872	0.0199276	1	up
PWY-5994: palmitate biosynthesis I (animals and fungi)	1.84311	2.42185	0.393969	0.390863	1	up
PWY-6113: superpathway of mycolate biosynthesis	4.21903	11.3607	1.42907	0.00920948	1	up
PWY-6121: 5-aminoimidazole ribonucleotide biosynthesis I	174.004	173.474	-0.00439816	0.718656	1	down
PWY-6122: 5-aminoimidazole ribonucleotide biosynthesis II	184.74	183.461	-0.010029	0.639946	1	down
PWY-6123: inosine-5'-phosphate biosynthesis I	159.295	156.243	-0.0279101	0.592827	1	down
PWY-6124: inosine-5'-phosphate biosynthesis II	150.862	148.233	-0.0253619	0.694368	1	down
PWY-6125: superpathway of guanosine nucleotides de novo biosynthesis II	83.683	95.6303	0.192534	0.0187749	1	up
PWY-6126: superpathway of adenosine nucleotides de novo biosynthesis II	119.38	122.821	0.0410008	0.740408	1	up
PWY-6143: CMP-pseudaminate biosynthesis	0.779813	0.959008	0.298415	0.497848	1	up
PWY-6147: 6-hydroxymethyl-dihydropterin diphosphate biosynthesis I	85.057	83.6216	-0.0245538	0.777422	1	down
PWY-6151: S-adenosyl-L-methionine cycle I	136.639	127.653	-0.0981419	0.0125123	1	down
PWY-6163: chorismate biosynthesis from 3-dehydroquinate	162.832	163.948	0.00985172	0.658723	1	up
PWY-6168: flavin biosynthesis III (fungi)	92.9891	94.7569	0.0271682	0.405491	1	up
PWY-621: sucrose degradation III (sucrose invertase)	20.2642	23.661	0.223576	0.349116	1	up
PWY-622: starch biosynthesis	4.13522	2.21572	-0.90019	0.0781783	1	down
PWY-6263: superpathway of menaquinol-8 biosynthesis II	5.11004	6.34462	0.3122	0.473056	1	up
PWY-6270: isoprene biosynthesis I	7.18043	5.06581	-0.503277	0.0637624	1	down
PWY-6277: superpathway of 5-aminoimidazole ribonucleotide biosynthesis	184.74	183.461	-0.010029	0.639946	1	down
PWY-6282: palmitoleate biosynthesis I (from (5Z)-dodec-5-enoate)	36.4879	50.1679	0.459347	0.0356592	1	up
PWY-6284: superpathway of unsaturated fatty acids biosynthesis (E. coli)	1.52351	4.4168	1.5356	0.112677	1	up
PWY-6285: superpathway of fatty acids biosynthesis (E. coli)	1.77388	5.79673	1.70833	0.0797222	1	up
PWY-6305: putrescine biosynthesis IV	49.5784	52.0382	0.0698596	0.371794	1	up
PWY-6317: galactose degradation I (Leloir pathway)	49.7102	55.31	0.153999	0.183606	1	up
PWY-6318: L-phenylalanine degradation IV (mammalian, via side chain)	0.916466	2.16014	1.23697	0.553942	1	up
PWY-6353: purine nucleotides degradation II (aerobic)	15.7825	24.9287	0.659487	0.000602708	0.105775	up
PWY-6385: peptidoglycan biosynthesis III (mycobacteria)	217.679	215.909	-0.011776	0.663656	1	down
PWY-6386: UDP-N-acetylmuramoyl-pentapeptide biosynthesis II (lysine-containing)	220.946	215.845	-0.0337008	0.323789	1	down
PWY-6387: UDP-N-acetylmuramoyl-pentapeptide biosynthesis I (meso-diaminopimelate containing)	221.331	218.032	-0.0216658	0.549026	1	down
PWY-6470: peptidoglycan biosynthesis V (&beta;-lactam resistance)	11.0093	11.9121	0.113708	0.179072	1	up
PWY-6471: peptidoglycan biosynthesis IV (Enterococcus faecium)	18.7382	19.2711	0.0404572	0.0601517	1	up
PWY-6478: GDP-D-glycero-&alpha;-D-manno-heptose biosynthesis	0.273266	0.563412	1.04389	9.58738e-06	0.00173856	SIGUP
PWY-6507: 4-deoxy-L-threo-hex-4-enopyranuronate degradation	27.2225	29.3656	0.109326	0.940859	1	up
PWY-6519: 8-amino-7-oxononanoate biosynthesis I	34.3909	47.2086	0.457022	0.00794127	1	up
PWY-6527: stachyose degradation	39.8098	43.8187	0.138422	0.330268	1	up
PWY-6531: mannitol cycle	3.57255	7.57048	1.08343	6.44486e-05	0.0226215	SIGUP
PWY-6545: pyrimidine deoxyribonucleotides de novo biosynthesis III	53.0469	55.3611	0.0616033	0.61158	1	up
PWY-6549: L-glutamine biosynthesis III	8.95569	8.41586	-0.0896945	0.630807	1	down
PWY-6572: chondroitin sulfate degradation I (bacterial)	2.06258	3.5061	0.765422	0.000489721	0.171892	up
PWY-6588: pyruvate fermentation to acetone	2.24383	5.17922	1.20677	0.0346181	1	up
PWY-6590: superpathway of Clostridium acetobutylicum acidogenic fermentation	9.5476	11.7701	0.301918	0.171185	1	up
PWY-6595: superpathway of guanosine nucleotides degradation (plants)	7.36115	7.23323	-0.0252904	0.24426	1	down
PWY-6606: guanosine nucleotides degradation II	10.198	14.5087	0.508635	0.00918114	1	up
PWY-6608: guanosine nucleotides degradation III	22.0531	32.9345	0.578618	0.000440301	0.154545	up
PWY-6609: adenine and adenosine salvage III	193.354	184.461	-0.0679268	0.104391	1	down
PWY-6612: superpathway of tetrahydrofolate biosynthesis	0.868363	2.03797	1.23076	0.116773	1	up
PWY-6628: superpathway of L-phenylalanine biosynthesis	4.42689	9.43641	1.09194	0.0477535	1	up
PWY-6629: superpathway of L-tryptophan biosynthesis	3.89412	7.32428	0.911389	0.344243	1	up
PWY-6630: superpathway of L-tyrosine biosynthesis	2.80584	5.22852	0.897973	0.181228	1	up
PWY-6690: cinnamate and 3-hydroxycinnamate degradation to 2-oxopent-4-enoate	0.984209	1.79955	0.8706	0.611237	1	up
PWY-6700: queuosine biosynthesis	174.309	171.78	-0.0210823	0.117193	1	down
PWY-6703: preQ0 biosynthesis	89.7917	88.9673	-0.0133069	0.485927	1	down
PWY-6708: ubiquinol-8 biosynthesis (prokaryotic)	0.311739	1.16736	1.90484	0.405972	1	up
PWY-6731: starch degradation III	6.776	7.60848	0.167175	0.760426	1	up
PWY-6737: starch degradation V	191.999	193.884	0.0140948	0.280734	1	up
PWY-6749: CMP-legionaminate biosynthesis I	0.573556	0.93079	0.698522	0.295458	1	up
PWY-6803: phosphatidylcholine acyl editing	1.98696	3.58986	0.853368	0.3066	1	up
PWY-6823: molybdenum cofactor biosynthesis	0.281285	0.990144	1.8156	0.321145	1	up
PWY-6859: all-trans-farnesol biosynthesis	7.7819	12.0919	0.635842	2.50975e-06	0.000880921	SIGUP
PWY-6876: isopropanol biosynthesis	0.666334	0.769143	0.207008	0.91505	1	up
PWY-6891: thiazole biosynthesis II (Bacillus)	6.99496	9.4817	0.438829	0.506461	1	up
PWY-6892: thiazole biosynthesis I (E. coli)	43.0115	57.7112	0.424127	0.00445311	1	up
PWY-6895: superpathway of thiamin diphosphate biosynthesis II	20.7037	26.2072	0.340074	0.306002	1	up
PWY-6897: thiamin salvage II	95.6536	95.2733	-0.00574685	0.944402	1	down
PWY-6901: superpathway of glucose and xylose degradation	31.7021	33.4593	0.0778312	0.589733	1	up
PWY-6936: seleno-amino acid biosynthesis	49.5185	56.7718	0.197208	0.167505	1	up
PWY-6953: dTDP-3-acetamido-3,6-dideoxy-&alpha;-D-galactose biosynthesis	0.15386	1.20692	2.97164	0.000165731	0.0581715	up
PWY-6969: TCA cycle V (2-oxoglutarate:ferredoxin oxidoreductase)	14.8216	15.3963	0.054879	0.345274	1	up
PWY-7003: glycerol degradation to butanol	0.645088	1.14635	0.829485	0.70192	1	up
PWY-7013: L-1,2-propanediol degradation	2.42256	3.49398	0.528342	0.767692	1	up
PWY-7046: 4-coumarate degradation (anaerobic)	0.840289	1.69696	1.01399	0.121148	1	up
PWY-7094: fatty acid salvage	0.4227	2.09517	2.30936	0.328265	1	up
PWY-7111: pyruvate fermentation to isobutanol (engineered)	172.737	176.41	0.0303542	0.802074	1	up
PWY-7115: C4 photosynthetic carbon assimilation cycle, NAD-ME type	7.16168	7.54761	0.0757219	0.793366	1	up
PWY-7117: C4 photosynthetic carbon assimilation cycle, PEPCK type	11.7836	13.3761	0.182875	0.795135	1	up
PWY-7184: pyrimidine deoxyribonucleotides de novo biosynthesis I	69.8093	80.5864	0.207117	0.0224049	1	up
PWY-7187: pyrimidine deoxyribonucleotides de novo biosynthesis II	80.1017	85.8463	0.0999222	0.0566114	1	up
PWY-7196: superpathway of pyrimidine ribonucleosides salvage	6.8143	7.57411	0.152511	0.73991	1	up
PWY-7197: pyrimidine deoxyribonucleotide phosphorylation	51.1694	61.6391	0.268563	0.00656844	1	up
PWY-7198: pyrimidine deoxyribonucleotides de novo biosynthesis IV	13.6658	12.5045	-0.128124	0.989543	1	down
PWY-7199: pyrimidine deoxyribonucleosides salvage	156.333	150.265	-0.0571193	0.186378	1	down
PWY-7200: superpathway of pyrimidine deoxyribonucleoside salvage	2.49591	1.42575	-0.807848	0.434145	1	down
PWY-7204: pyridoxal 5'-phosphate salvage II (plants)	0.634965	2.54142	2.00088	0.0929035	1	up
PWY-7208: superpathway of pyrimidine nucleobases salvage	66.1609	74.1082	0.163656	0.120694	1	up
PWY-7209: superpathway of pyrimidine ribonucleosides degradation	1.30299	1.01104	-0.36599	0.524703	1	down
PWY-7210: pyrimidine deoxyribonucleotides biosynthesis from CTP	7.02675	8.21535	0.225464	0.0991751	1	up
PWY-7211: superpathway of pyrimidine deoxyribonucleotides de novo biosynthesis	16.0019	18.5784	0.215384	0.248869	1	up
PWY-7218: photosynthetic 3-hydroxybutanoate biosynthesis (engineered)	0.089205	0.444199	2.31601	0.22026	1	up
PWY-7219: adenosine ribonucleotides de novo biosynthesis	215.654	199.771	-0.110372	9.1959e-05	0.0322776	SIGDOWN
PWY-7220: adenosine deoxyribonucleotides de novo biosynthesis II	87.1821	95.8162	0.136238	0.162461	1	up
PWY-7221: guanosine ribonucleotides de novo biosynthesis	192.473	186.349	-0.0466473	0.0562239	1	down
PWY-7222: guanosine deoxyribonucleotides de novo biosynthesis II	87.1821	95.8162	0.136238	0.162461	1	up
PWY-7228: superpathway of guanosine nucleotides de novo biosynthesis I	87.3602	100.742	0.205613	0.0153298	1	up
PWY-7229: superpathway of adenosine nucleotides de novo biosynthesis I	134.954	136.969	0.0213819	0.93607	1	up
PWY-7234: inosine-5'-phosphate biosynthesis III	100.317	95.0724	-0.0774605	0.91893	1	down
PWY-7237: myo-, chiro- and scillo-inositol degradation	40.4673	46.2272	0.191984	0.650719	1	up
PWY-7242: D-fructuronate degradation	28.5895	32.6075	0.189719	0.182219	1	up
PWY-724: superpathway of L-lysine, L-threonine and L-methionine biosynthesis II	121.665	124.381	0.0318456	0.493236	1	up
PWY-7254: TCA cycle VII (acetate-producers)	1.99356	4.33725	1.12144	0.207193	1	up
PWY-7269: NAD/NADP-NADH/NADPH mitochondrial interconversion (yeast)	0.586451	1.84014	1.64973	0.541872	1	up
PWY-7282: 4-amino-2-methyl-5-phosphomethylpyrimidine biosynthesis (yeast)	48.1998	56.8856	0.239037	0.044868	1	up
PWY-7288: fatty acid &beta;-oxidation (peroxisome, yeast)	0.834964	2.03385	1.28443	0.021093	1	up
PWY-7312: dTDP-D-&beta;-fucofuranose biosynthesis	3.94155	4.39884	0.158359	0.906037	1	up
PWY-7315: dTDP-N-acetylthomosamine biosynthesis	2.10969	4.18624	0.988626	0.559094	1	up
PWY-7316: dTDP-N-acetylviosamine biosynthesis	1.40682	4.64993	1.72477	0.000412958	0.144948	up
PWY-7323: superpathway of GDP-mannose-derived O-antigen building blocks biosynthesis	24.1956	30.2239	0.320947	0.00458286	1	up
PWY-7328: superpathway of UDP-glucose-derived O-antigen building blocks biosynthesis	8.24746	8.98143	0.122995	0.80163	1	up
PWY-7332: superpathway of UDP-N-acetylglucosamine-derived O-antigen building blocks biosynthesis	10.0964	12.2947	0.284189	0.377292	1	up
PWY-7357: thiamin formation from pyrithiamine and oxythiamine (yeast)	85.8834	85.2922	-0.00996547	0.487837	1	down
PWY-7371: 1,4-dihydroxy-6-naphthoate biosynthesis II	7.27217	9.14223	0.33016	0.0851634	1	up
PWY-7383: anaerobic energy metabolism (invertebrates, cytosol)	40.3074	33.1113	-0.283721	0.000246377	0.0864783	down
PWY-7385: 1,3-propanediol biosynthesis (engineered)	0.379745	1.0806	1.50873	0.0625119	1	up
PWY-7388: octanoyl-[acyl-carrier protein] biosynthesis (mitochondria, yeast)	33.0584	48.4297	0.550876	0.0203103	1	up
PWY-7392: taxadiene biosynthesis (engineered)	5.18312	4.02397	-0.365204	0.106596	1	down
PWY-7400: L-arginine biosynthesis IV (archaebacteria)	129.833	123.878	-0.0677398	0.016289	1	down
PWY-7446: sulfoglycolysis	0.191632	0.685229	1.83824	0.193117	1	up
PWY-7456: mannan degradation	26.2839	27.7404	0.0778097	0.869675	1	up
PWY-7539: 6-hydroxymethyl-dihydropterin diphosphate biosynthesis III (Chlamydia)	82.968	82.6708	-0.00517611	0.647959	1	down
PWY-7560: methylerythritol phosphate pathway II	6.79077	5.22902	-0.377035	0.124403	1	down
PWY-7663: gondoate biosynthesis (anaerobic)	105.084	119.126	0.180942	0.0348939	1	up
PWY-7664: oleate biosynthesis IV (anaerobic)	39.7779	54.0464	0.442232	0.0342706	1	up
PWY-821: superpathway of sulfur amino acid biosynthesis (Saccharomyces cerevisiae)	1.95423	4.39805	1.17026	0.132657	1	up
PWY-841: superpathway of purine nucleotides de novo biosynthesis I	104.578	113.195	0.11423	0.062236	1	up
PWY0-1061: superpathway of L-alanine biosynthesis	11.662	11.8397	0.0218216	0.642001	1	up
PWY0-1241: ADP-L-glycero-&beta;-D-manno-heptose biosynthesis	11.5914	11.9761	0.0470988	0.234658	1	up
PWY0-1261: anhydromuropeptides recycling	58.4059	60.0929	0.0410804	0.538608	1	up
PWY0-1277: 3-phenylpropanoate and 3-(3-hydroxyphenyl)propanoate degradation	1.14978	2.19704	0.934199	0.505286	1	up
PWY0-1296: purine ribonucleosides degradation	113.254	108.537	-0.0613769	0.026824	1	down
PWY0-1297: superpathway of purine deoxyribonucleosides degradation	5.54691	9.38428	0.75856	0.483541	1	up
PWY0-1298: superpathway of pyrimidine deoxyribonucleosides degradation	5.57356	9.99106	0.842039	0.157988	1	up
PWY0-1319: CDP-diacylglycerol biosynthesis II	130.9	135.959	0.0547075	0.540801	1	up
PWY0-1415: superpathway of heme biosynthesis from uroporphyrinogen-III	1.25634	3.51596	1.4847	0.0389607	1	up
PWY0-1479: tRNA processing	22.6658	26.8826	0.246155	0.338626	1	up
PWY0-1586: peptidoglycan maturation (meso-diaminopimelate containing)	103.81	117.872	0.183277	0.306093	1	up
PWY0-162: superpathway of pyrimidine ribonucleotides de novo biosynthesis	91.9276	93.538	0.0250538	0.321773	1	up
PWY0-166: superpathway of pyrimidine deoxyribonucleotides de novo biosynthesis (E. coli)	87.8216	95.7424	0.124583	0.0650094	1	up
PWY0-42: 2-methylcitrate cycle I	0.655796	1.84858	1.4951	0.298215	1	up
PWY0-781: aspartate superpathway	9.94748	11.7974	0.246063	0.77569	1	up
PWY0-845: superpathway of pyridoxal 5'-phosphate biosynthesis and salvage	37.3053	48.5477	0.380024	0.00838097	1	up
PWY0-862: (5Z)-dodec-5-enoate biosynthesis	36.7089	50.2176	0.452063	0.0343059	1	up
PWY0-881: superpathway of fatty acid biosynthesis I (E. coli)	1.03291	1.15102	0.156209	0.922688	1	up
PWY3O-355: stearate biosynthesis III (fungi)	0.487054	1.10568	1.18278	0.0993767	1	up
PWY490-3: nitrate reduction VI (assimilatory)	0.596769	0.80352	0.429162	0.057025	1	up
PWY4FS-7: phosphatidylglycerol biosynthesis I (plastidic)	40.072	43.4353	0.116272	0.764708	1	up
PWY4FS-8: phosphatidylglycerol biosynthesis II (non-plastidic)	40.072	43.4353	0.116273	0.764711	1	up
PWY4LZ-257: superpathway of fermentation (Chlamydomonas reinhardtii)	2.49533	5.64782	1.17846	0.0796071	1	up
PWY66-389: phytol degradation	1.15952	1.61137	0.474753	0.465239	1	up
PWY66-391: fatty acid &beta;-oxidation VI (peroxisome)	1.22126	3.13277	1.35906	0.00802118	1	up
PWY66-398: TCA cycle III (animals)	0.954312	1.7104	0.8418	0.0311786	1	up
PWY66-399: gluconeogenesis III	30.3991	26.9933	-0.171431	0.00142258	0.499325	down
PWY66-400: glycolysis VI (metazoan)	44.6885	40.2346	-0.151464	0.018045	1	down
PWY66-409: superpathway of purine nucleotide salvage	8.62704	12.6773	0.555308	0.694848	1	up
PWY66-422: D-galactose degradation V (Leloir pathway)	52.3678	56.3507	0.105755	0.557644	1	up
PWYG-321: mycolate biosynthesis	40.9688	56.3539	0.45999	0.032023	1	up
PYRIDNUCSAL-PWY: NAD salvage pathway I	8.3073	9.98114	0.264825	0.58903	1	up
PYRIDNUCSYN-PWY: NAD biosynthesis I (from aspartate)	114.157	113.765	-0.00496862	0.413595	1	down
PYRIDOXSYN-PWY: pyridoxal 5'-phosphate biosynthesis I	37.1068	48.8231	0.395881	0.024263	1	up
REDCITCYC: TCA cycle VIII (helicobacter)	0.7473	1.77652	1.2493	0.246691	1	up
RHAMCAT-PWY: L-rhamnose degradation I	32.2025	42.4373	0.398159	0.000303797	0.106633	up
RIBOSYN2-PWY: flavin biosynthesis I (bacteria and plants)	127.119	124.719	-0.0274955	0.866881	1	down
SALVADEHYPOX-PWY: adenosine nucleotides degradation II	17.5901	27.0058	0.618506	0.00399583	0.736359	up
SER-GLYSYN-PWY: superpathway of L-serine and glycine biosynthesis I	86.7883	94.6749	0.125481	0.0715236	1	up
SO4ASSIM-PWY: sulfate reduction I (assimilatory)	3.79218	8.84103	1.22119	0.0368511	1	up
SULFATE-CYS-PWY: superpathway of sulfate assimilation and cysteine biosynthesis	6.12656	13.2811	1.11622	0.0115131	1	up
TCA-GLYOX-BYPASS: superpathway of glyoxylate bypass and TCA	2.67162	7.24347	1.43897	0.101662	1	up
TCA: TCA cycle I (prokaryotic)	21.9434	25.1576	0.197208	0.719655	1	up
TEICHOICACID-PWY: teichoic acid (poly-glycerol) biosynthesis	5.8069	7.3585	0.341644	0.148663	1	up
THISYN-PWY: superpathway of thiamin diphosphate biosynthesis I	80.8506	91.7776	0.182882	0.0414456	1	up
THISYNARA-PWY: superpathway of thiamin diphosphate biosynthesis III (eukaryotes)	59.2451	68.066	0.200239	0.151245	1	up
THRESYN-PWY: superpathway of L-threonine biosynthesis	102.901	113.188	0.137463	0.00462131	1	up
TRNA-CHARGING-PWY: tRNA charging	208.399	197.42	-0.0780785	0.00105017	0.368609	down
TRPSYN-PWY: L-tryptophan biosynthesis	48.2289	52.022	0.109226	0.51267	1	up
UBISYN-PWY: superpathway of ubiquinol-8 biosynthesis (prokaryotic)	0.340985	1.25075	1.87501	0.397436	1	up
UDPNAGSYN-PWY: UDP-N-acetyl-D-glucosamine biosynthesis I	48.9003	43.8166	-0.158366	0.0675069	1	down
VALSYN-PWY: L-valine biosynthesis	174.307	176.507	0.018095	0.696149	1	up

## Sheet: Table S7
name	Ab(Ctrl)	Ab(IBD)	log2(abFC)	p_ab	FDR_ab	Diff(abundance)
1CMET2-PWY: N10-formyl-tetrahydrofolate biosynthesis	157.197	160.63	0.0311655	0.284553	0.365107	up
ALLANTOINDEG-PWY: superpathway of allantoin degradation in yeast	0.629261	1.01053	0.683385	0.00874764	0.0231282	SIGUP
ANAEROFRUCAT-PWY: homolactic fermentation	71.3016	72.8589	0.031171	0.526942	0.613926	up
ANAGLYCOLYSIS-PWY: glycolysis III (from glucose)	110.336	114.686	0.0557912	0.215729	0.294099	up
ARG+POLYAMINE-SYN: superpathway of arginine and polyamine biosynthesis	12.9266	14.9888	0.213549	0.279331	0.362403	up
ARGDEG-PWY: superpathway of L-arginine, putrescine, and 4-aminobutanoate degradation	1.91196	4.18856	1.1314	0.0683405	0.109912	up
ARGININE-SYN4-PWY: L-ornithine de novo biosynthesis	46.0262	73.9769	0.684619	5.91487e-12	2.06429e-09	SIGUP
ARGORNPROST-PWY: arginine, ornithine and proline interconversion	2.86841	2.32102	-0.305496	0.066284	0.108099	down
ARGSYN-PWY: L-arginine biosynthesis I (via L-ornithine)	124.306	110.47	-0.170248	0.00130963	0.0057856	SIGDOWN
ARGSYNBSUB-PWY: L-arginine biosynthesis II (acetyl cycle)	120.386	105.675	-0.188036	0.00112669	0.00553822	SIGDOWN
ARO-PWY: chorismate biosynthesis I	143.679	140.245	-0.0349057	0.366839	0.452392	down
ASPASN-PWY: superpathway of L-aspartate and L-asparagine biosynthesis	76.1002	89.3847	0.232128	0.00013688	0.00129111	SIGUP
AST-PWY: L-arginine degradation II (AST pathway)	1.98931	3.69407	0.892942	0.196319	0.271886	up
BIOTIN-BIOSYNTHESIS-PWY: biotin biosynthesis I	34.8124	48.6485	0.482797	7.91245e-06	0.00017259	SIGUP
BRANCHED-CHAIN-AA-SYN-PWY: superpathway of branched amino acid biosynthesis	133.371	134.732	0.014645	0.708799	0.78035	up
CALVIN-PWY: Calvin-Benson-Bassham cycle	117.586	115.703	-0.0232868	0.677266	0.755162	down
CENTFERM-PWY: pyruvate fermentation to butanoate	7.57236	6.55328	-0.208525	0.076349	0.119708	down
CITRULBIO-PWY: L-citrulline biosynthesis	49.9353	62.5896	0.325865	0.000757038	0.00440344	SIGUP
COA-PWY-1: coenzyme A biosynthesis II (mammalian)	195.283	186.533	-0.0661371	0.0242163	0.0491847	SIGDOWN
COA-PWY: coenzyme A biosynthesis I	169.809	168.552	-0.0107169	0.743639	0.811031	down
COBALSYN-PWY: adenosylcobalamin salvage from cobinamide I	44.0695	50.3528	0.192292	0.0105436	0.0266645	SIGUP
COLANSYN-PWY: colanic acid building blocks biosynthesis	23.4971	28.4793	0.277427	0.000744616	0.00440344	SIGUP
COMPLETE-ARO-PWY: superpathway of aromatic amino acid biosynthesis	133.976	134.68	0.00756255	0.820986	0.865606	up
DAPLYSINESYN-PWY: L-lysine biosynthesis I	19.6292	24.586	0.324841	0.0431269	0.0760166	up
DENOVOPURINE2-PWY: superpathway of purine nucleotides de novo biosynthesis II	101.014	106.174	0.0718812	0.061329	0.102411	up
DTDPRHAMSYN-PWY: dTDP-L-rhamnose biosynthesis I	199.236	199.06	-0.00127862	0.977593	0.980529	down
ECASYN-PWY: enterobacterial common antigen biosynthesis	1.02632	2.32016	1.17674	0.043536	0.0763521	up
ENTBACSYN-PWY: enterobactin biosynthesis	2.99141	7.1118	1.24939	0.00534631	0.0162249	SIGUP
FAO-PWY: fatty acid &beta;-oxidation I	6.94661	15.7423	1.18027	0.000237624	0.00218239	SIGUP
FASYN-ELONG-PWY: fatty acid elongation -- saturated	41.0952	54.9588	0.419382	0.00095438	0.00509999	SIGUP
FASYN-INITIAL-PWY: superpathway of fatty acid biosynthesis initiation (E. coli)	32.7465	46.7936	0.514969	0.00033617	0.00266644	SIGUP
FERMENTATION-PWY: mixed acid fermentation	9.7693	14.2512	0.544753	0.0390087	0.0712776	up
FOLSYN-PWY: superpathway of tetrahydrofolate biosynthesis and salvage	1.63455	3.79878	1.21665	0.00302336	0.010447	SIGUP
FUC-RHAMCAT-PWY: superpathway of fucose and rhamnose degradation	8.55724	13.0953	0.61383	0.00230651	0.00874968	SIGUP
FUCCAT-PWY: fucose degradation	6.52997	9.29974	0.510114	0.0518747	0.0887465	up
GALACT-GLUCUROCAT-PWY: superpathway of hexuronide and hexuronate degradation	25.7301	27.4345	0.0925359	0.229155	0.307597	up
GALACTARDEG-PWY: D-galactarate degradation I	3.90274	8.63644	1.14595	0.011878	0.029193	SIGUP
GALACTUROCAT-PWY: D-galacturonate degradation I	25.1578	25.9431	0.0443445	0.574756	0.659836	up
GLCMANNANAUT-PWY: superpathway of N-acetylglucosamine, N-acetylmannosamine and N-acetylneuraminate degradation	18.8975	22.5749	0.256529	0.0325302	0.0623793	up
GLUCARDEG-PWY: D-glucarate degradation I	2.40085	4.90371	1.03033	0.0476157	0.0830894	up
GLUCARGALACTSUPER-PWY: superpathway of D-glucarate and D-galactarate degradation	3.90274	8.63644	1.14595	0.011878	0.029193	SIGUP
GLUCONEO-PWY: gluconeogenesis I	54.7698	54.1033	-0.0176643	0.800877	0.853304	down
GLUCOSE1PMETAB-PWY: glucose and glucose-1-phosphate degradation	7.58487	9.94918	0.391453	0.105884	0.154617	up
GLUCUROCAT-PWY: superpathway of &beta;-D-glucuronide and D-glucuronate degradation	29.1063	31.6258	0.119771	0.0931782	0.138971	up
GLUDEG-I-PWY: GABA shunt	4.50294	8.32002	0.885718	0.000638165	0.00412444	SIGUP
GLUTORN-PWY: L-ornithine biosynthesis	101.063	89.9715	-0.167721	0.00302314	0.010447	SIGDOWN
GLYCOCAT-PWY: glycogen degradation I (bacterial)	12.6304	13.9849	0.146968	0.458168	0.545736	up
GLYCOGENSYNTH-PWY: glycogen biosynthesis I (from ADP-D-Glucose)	42.7949	42.7106	-0.00284304	0.974233	0.980529	down
GLYCOL-GLYOXDEG-PWY: superpathway of glycol metabolism and degradation	0.5611	1.1102	0.984492	0.0247439	0.0499168	SIGUP
GLYCOLYSIS-E-D: superpathway of glycolysis and Entner-Doudoroff	29.2152	32.3836	0.148547	0.076575	0.119708	up
GLYCOLYSIS-TCA-GLYOX-BYPASS: superpathway of glycolysis, pyruvate dehydrogenase, TCA, and glyoxylate bypass	5.40997	11.8135	1.12674	0.00468602	0.0143458	SIGUP
GLYCOLYSIS: glycolysis I (from glucose 6-phosphate)	71.0202	81.7368	0.202755	0.00196561	0.00762218	SIGUP
GLYOXYLATE-BYPASS: glyoxylate cycle	3.17293	6.63505	1.06429	0.0219769	0.0456544	SIGUP
GOLPDLCAT-PWY: superpathway of glycerol degradation to 1,3-propanediol	2.55542	2.11209	-0.274889	0.773817	0.838703	down
HCAMHPDEG-PWY: 3-phenylpropanoate and 3-(3-hydroxyphenyl)propanoate degradation to 2-oxopent-4-enoate	1.71524	4.18572	1.28706	0.0598039	0.100344	up
HEME-BIOSYNTHESIS-II: heme biosynthesis I (aerobic)	5.95704	7.50265	0.332805	0.226401	0.306956	up
HEMESYN2-PWY: heme biosynthesis II (anaerobic)	8.3147	9.17531	0.142092	0.405382	0.492955	up
HEXITOLDEGSUPER-PWY: superpathway of hexitol degradation (bacteria)	19.59	23.9024	0.287036	0.0372815	0.0684802	up
HISDEG-PWY: L-histidine degradation I	97.8003	114.377	0.225886	0.000501407	0.0034312	SIGUP
HISTSYN-PWY: L-histidine biosynthesis	124.845	129.944	0.0577513	0.103547	0.15184	up
HOMOSER-METSYN-PWY: L-methionine biosynthesis I	6.52381	11.7574	0.849782	0.00356301	0.0120703	SIGUP
HSERMETANA-PWY: L-methionine biosynthesis III	70.3391	63.4836	-0.147942	0.00799917	0.0213108	SIGDOWN
ILEUSYN-PWY: L-isoleucine biosynthesis I (from threonine)	168.851	174.43	0.0468943	0.158954	0.226429	up
KDO-NAGLIPASYN-PWY: superpathway of (Kdo)2-lipid A biosynthesis	0.433181	1.33074	1.61918	0.00182793	0.00716794	SIGUP
KETOGLUCONMET-PWY: ketogluconate metabolism	1.42858	3.88117	1.44191	0.012877	0.030641	SIGUP
LACTOSECAT-PWY: lactose and galactose degradation I	3.38419	3.15883	-0.0994185	0.613428	0.688381	down
LPSSYN-PWY: superpathway of lipopolysaccharide biosynthesis	0.160927	0.709403	2.1402	0.00176544	0.0071539	SIGUP
MET-SAM-PWY: superpathway of S-adenosyl-L-methionine biosynthesis	11.842	19.2081	0.697811	0.00372071	0.0121358	SIGUP
METH-ACETATE-PWY: methanogenesis from acetate	2.00165	1.65299	-0.27611	0.241541	0.321747	down
METHGLYUT-PWY: superpathway of methylglyoxal degradation	2.90823	4.90717	0.754753	0.000709948	0.00431611	SIGUP
METSYN-PWY: L-homoserine and L-methionine biosynthesis	11.4082	19.0533	0.739971	0.00258422	0.00939472	SIGUP
NAD-BIOSYNTHESIS-II: NAD salvage pathway II	6.72562	11.7288	0.80232	4.9253e-06	0.000126905	SIGUP
NAGLIPASYN-PWY: lipid IVA biosynthesis	45.4531	60.4494	0.411351	1.14039e-05	0.000231294	SIGUP
NONMEVIPP-PWY: methylerythritol phosphate pathway I	8.87194	11.5608	0.381917	0.0647386	0.106574	up
NONOXIPENT-PWY: pentose phosphate pathway (non-oxidative branch)	62.4255	65.2816	0.0645416	0.52842	0.613926	up
OANTIGEN-PWY: O-antigen building blocks biosynthesis (E. coli)	65.2068	60.5284	-0.107409	0.0990731	0.146286	down
ORNARGDEG-PWY: superpathway of L-arginine and L-ornithine degradation	1.91196	4.18856	1.1314	0.0683405	0.109912	up
ORNDEG-PWY: superpathway of ornithine degradation	2.77262	5.90798	1.09142	0.0687475	0.110059	up
P105-PWY: TCA cycle IV (2-oxoglutarate decarboxylase)	3.67602	6.51147	0.824838	0.0647198	0.106574	up
P108-PWY: pyruvate fermentation to propanoate I	17.4046	17.3745	-0.00250218	0.983957	0.983957	down
P122-PWY: heterolactic fermentation	0.42682	1.24298	1.5421	0.00457068	0.0142363	SIGUP
P124-PWY: Bifidobacterium shunt	3.92568	4.43018	0.174424	0.499617	0.587092	up
P161-PWY: acetylene degradation	3.514	8.4469	1.26531	0.00971979	0.0249427	SIGUP
P162-PWY: L-glutamate degradation V (via hydroxyglutarate)	2.02055	3.64904	0.85277	7.42313e-05	0.000959508	SIGUP
P163-PWY: L-lysine fermentation to acetate and butanoate	0.40216	0.637109	0.663773	0.0806211	0.123951	up
P164-PWY: purine nucleobases degradation I (anaerobic)	8.05025	10.0798	0.324357	0.0134227	0.0310233	SIGUP
P185-PWY: formaldehyde assimilation III (dihydroxyacetone cycle)	3.03564	2.79427	-0.11953	0.861509	0.894841	down
P221-PWY: octane oxidation	0.80736	0.826479	0.033765	0.973162	0.980529	up
P23-PWY: reductive TCA cycle I	0.760178	1.34514	0.823347	0.0226396	0.0467527	SIGUP
P4-PWY: superpathway of L-lysine, L-threonine and L-methionine biosynthesis I	8.68931	14.2641	0.715072	0.00460946	0.0142363	SIGUP
P42-PWY: incomplete reductive TCA cycle	10.6472	9.76539	-0.12473	0.306709	0.387838	down
P441-PWY: superpathway of N-acetylneuraminate degradation	7.32739	14.0667	0.940909	0.000997587	0.00511997	SIGUP
P461-PWY: hexitol fermentation to lactate, formate, ethanol and acetate	9.16356	14.2941	0.641436	0.0297284	0.057962	up
PANTO-PWY: phosphopantothenate biosynthesis I	124.387	134.506	0.112839	0.00103031	0.00521127	SIGUP
PANTOSYN-PWY: pantothenate and coenzyme A biosynthesis I	133.91	140.443	0.0687172	0.0273078	0.054151	up
PENTOSE-P-PWY: pentose phosphate pathway	33.7663	42.1207	0.318944	9.92558e-05	0.00102046	SIGUP
PEPTIDOGLYCANSYN-PWY: peptidoglycan biosynthesis I (meso-diaminopimelate containing)	219.821	209.68	-0.068139	0.00782899	0.0210178	SIGDOWN
PHOSLIPSYN-PWY: superpathway of phospholipid biosynthesis I (bacteria)	59.2036	60.1605	0.0231304	0.753831	0.819586	up
POLYAMINSYN3-PWY: superpathway of polyamine biosynthesis II	2.61329	1.90148	-0.458747	0.0405994	0.0734154	down
POLYAMSYN-PWY: superpathway of polyamine biosynthesis I	7.92999	9.65181	0.283481	0.226919	0.306956	up
POLYISOPRENSYN-PWY: polyisoprenoid biosynthesis (E. coli)	12.1431	19.3702	0.673702	7.49861e-08	3.8786e-06	SIGUP
PPGPPMET-PWY: ppGpp biosynthesis	5.6219	7.15784	0.348469	0.0848254	0.128713	up
PRPP-PWY: superpathway of histidine, purine, and pyrimidine biosynthesis	29.373	35.8642	0.288052	0.021952	0.0456544	SIGUP
PWY-1042: glycolysis IV (plant cytosol)	208.089	207.804	-0.00197287	0.947496	0.969724	down
PWY-1269: CMP-3-deoxy-D-manno-octulosonate biosynthesis I	46.5911	51.1364	0.134298	0.170024	0.240236	up
PWY-1861: formaldehyde assimilation II (RuMP Cycle)	2.09012	3.96456	0.923573	0.0289941	0.056848	up
PWY-241: C4 photosynthetic carbon assimilation cycle, NADP-ME type	9.04073	14.0415	0.63519	0.0118652	0.029193	SIGUP
PWY-2723: trehalose degradation V	7.60429	8.60889	0.179013	0.398176	0.487591	up
PWY-2941: L-lysine biosynthesis II	24.6377	29.3949	0.254696	0.0134191	0.0310233	SIGUP
PWY-2942: L-lysine biosynthesis III	140.136	142.188	0.0209712	0.443881	0.532352	up
PWY-3001: superpathway of L-isoleucine biosynthesis I	107.948	118.98	0.140386	8.22447e-05	0.00102046	SIGUP
PWY-3781: aerobic respiration I (cytochrome c)	1.8232	2.93573	0.687244	0.328229	0.413545	up
PWY-3841: folate transformations II	197.106	189.882	-0.053864	0.0567319	0.0961137	down
PWY-4041: &gamma;-glutamyl cycle	11.229	16.5628	0.560712	0.00363147	0.0120703	SIGUP
PWY-4242: pantothenate and coenzyme A biosynthesis III	166.49	164.938	-0.0135202	0.693111	0.767923	down
PWY-4702: phytate degradation I	1.53504	6.66171	2.11762	0.000271235	0.0023088	SIGUP
PWY-4981: L-proline biosynthesis II (from arginine)	42.9127	47.675	0.15183	0.020417	0.043185	SIGUP
PWY-4984: urea cycle	39.5264	45.8427	0.213872	0.0493457	0.0852558	up
PWY-5004: superpathway of L-citrulline metabolism	2.18119	1.83999	-0.245422	0.286691	0.366502	down
PWY-5005: biotin biosynthesis II	3.65603	4.03736	0.143132	0.482074	0.570318	up
PWY-5022: 4-aminobutanoate degradation V	4.18086	7.82576	0.90443	0.00036663	0.00272242	SIGUP
PWY-5030: L-histidine degradation III	69.1984	89.811	0.376153	2.42072e-06	7.04025e-05	SIGUP
PWY-5083: NAD/NADH phosphorylation and dephosphorylation	6.35498	13.7708	1.11565	1.62679e-05	0.000298815	SIGUP
PWY-5097: L-lysine biosynthesis VI	151.815	152.38	0.00535847	0.828873	0.868699	up
PWY-5100: pyruvate fermentation to acetate and lactate II	31.2536	30.3099	-0.0442311	0.632378	0.707372	down
PWY-5103: L-isoleucine biosynthesis III	124.928	125.426	0.00573538	0.8951	0.918794	up
PWY-5104: L-isoleucine biosynthesis IV	28.4235	32.5107	0.193831	0.0993406	0.146286	up
PWY-5121: superpathway of geranylgeranyl diphosphate biosynthesis II (via MEP)	4.57839	7.04136	0.621014	0.000467799	0.00326524	SIGUP
PWY-5136: fatty acid &beta;-oxidation II (peroxisome)	6.08364	14.0025	1.20268	9.62605e-05	0.00102046	SIGUP
PWY-5138: unsaturated, even numbered fatty acid &beta;-oxidation	2.88459	6.33019	1.13388	0.00437221	0.0137468	SIGUP
PWY-5154: L-arginine biosynthesis III (via N-acetyl-L-citrulline)	86.0046	87.6547	0.027418	0.610983	0.688381	up
PWY-5173: superpathway of acetyl-CoA biosynthesis	2.67259	5.37712	1.00859	0.0372035	0.0684802	up
PWY-5177: glutaryl-CoA degradation	21.6332	24.2445	0.16441	0.180875	0.253516	up
PWY-5188: tetrapyrrole biosynthesis I (from glutamate)	26.7978	28.2347	0.0753542	0.473896	0.56255	up
PWY-5189: tetrapyrrole biosynthesis II (from glycine)	2.3714	4.88405	1.04234	0.0156016	0.0353568	SIGUP
PWY-5304: superpathway of sulfur oxidation (Acidianus ambivalens)	5.23835	3.57341	-0.551812	0.0193917	0.0415197	SIGDOWN
PWY-5345: superpathway of L-methionine biosynthesis (by sulfhydrylation)	8.23425	15.0851	0.873421	0.0028461	0.0101356	SIGUP
PWY-5347: superpathway of L-methionine biosynthesis (transsulfuration)	12.4503	20.2033	0.698406	0.00275143	0.00989947	SIGUP
PWY-5367: petroselinate biosynthesis	0.876662	3.1465	1.84366	0.00040598	0.00295181	SIGUP
PWY-5384: sucrose degradation IV (sucrose phosphorylase)	7.60471	8.91493	0.229331	0.284058	0.365107	up
PWY-5464: superpathway of cytosolic glycolysis (plants), pyruvate dehydrogenase and TCA cycle	1.24028	2.59212	1.06347	9.02799e-05	0.00102046	SIGUP
PWY-5484: glycolysis II (from fructose 6-phosphate)	66.6655	77.9365	0.22536	0.00071729	0.00431611	SIGUP
PWY-5505: L-glutamate and L-glutamine biosynthesis	17.6862	18.522	0.0666208	0.42374	0.51349	up
PWY-561: superpathway of glyoxylate cycle and fatty acid degradation	3.16439	6.35896	1.00686	0.0329628	0.0628635	up
PWY-5656: mannosylglycerate biosynthesis I	0.71711	2.65867	1.89044	0.000436355	0.00310792	SIGUP
PWY-5659: GDP-mannose biosynthesis	33.2258	41.7679	0.330092	3.43511e-05	0.000521241	SIGUP
PWY-5667: CDP-diacylglycerol biosynthesis I	127.176	134.457	0.0803235	0.03494	0.0652385	up
PWY-5675: nitrate reduction V (assimilatory)	2.91985	8.6781	1.57148	0.000538706	0.00361555	SIGUP
PWY-5676: acetyl-CoA fermentation to butanoate II	8.54172	11.6072	0.442426	0.00735845	0.0202212	SIGUP
PWY-5686: UMP biosynthesis	209.01	200.541	-0.0596727	0.0267334	0.0536205	down
PWY-5690: TCA cycle II (plants and fungi)	13.7934	13.7458	-0.00498957	0.972816	0.980529	down
PWY-5695: urate biosynthesis/inosine 5'-phosphate degradation	174.438	178.123	0.0301568	0.277076	0.361586	up
PWY-5705: allantoin degradation to glyoxylate III	0.233352	0.854284	1.87221	0.000964468	0.00509999	SIGUP
PWY-5723: Rubisco shunt	5.18249	9.85888	0.927777	0.0416061	0.0740843	up
PWY-5747: 2-methylcitrate cycle II	0.918393	3.03503	1.72453	0.00176604	0.0071539	SIGUP
PWY-5791: 1,4-dihydroxy-2-naphthoate biosynthesis II (plants)	2.99355	6.75277	1.17362	0.00624671	0.0183202	SIGUP
PWY-5837: 1,4-dihydroxy-2-naphthoate biosynthesis I	2.99355	6.75277	1.17362	0.00624671	0.0183202	SIGUP
PWY-5838: superpathway of menaquinol-8 biosynthesis I	6.50406	13.8168	1.08701	0.000991323	0.00511997	SIGUP
PWY-5840: superpathway of menaquinol-7 biosynthesis	4.82354	9.31914	0.950104	0.00683268	0.0192307	SIGUP
PWY-5845: superpathway of menaquinol-9 biosynthesis	4.5094	10.1599	1.17188	0.00143834	0.00619645	SIGUP
PWY-5850: superpathway of menaquinol-6 biosynthesis I	3.27167	7.79375	1.25229	0.00635275	0.0183232	SIGUP
PWY-5855: ubiquinol-7 biosynthesis (prokaryotic)	0.562758	1.46333	1.37867	0.0163835	0.0361888	SIGUP
PWY-5856: ubiquinol-9 biosynthesis (prokaryotic)	0.562758	1.46333	1.37867	0.0163835	0.0361888	SIGUP
PWY-5857: ubiquinol-10 biosynthesis (prokaryotic)	0.562758	1.46333	1.37867	0.0163835	0.0361888	SIGUP
PWY-5860: superpathway of demethylmenaquinol-6 biosynthesis I	2.5406	5.92641	1.22199	0.0129124	0.030641	SIGUP
PWY-5861: superpathway of demethylmenaquinol-8 biosynthesis	4.96601	10.9809	1.14484	0.0014559	0.00619645	SIGUP
PWY-5862: superpathway of demethylmenaquinol-9 biosynthesis	3.38893	7.85295	1.2124	0.00234674	0.00880658	SIGUP
PWY-5863: superpathway of phylloquinol biosynthesis	2.51145	5.34504	1.08968	0.00418077	0.0132644	SIGUP
PWY-5896: superpathway of menaquinol-10 biosynthesis	3.27167	7.79375	1.25229	0.00635275	0.0183232	SIGUP
PWY-5897: superpathway of menaquinol-11 biosynthesis	6.19432	13.266	1.09872	0.00123582	0.00567082	SIGUP
PWY-5898: superpathway of menaquinol-12 biosynthesis	6.19432	13.266	1.09872	0.00123582	0.00567082	SIGUP
PWY-5899: superpathway of menaquinol-13 biosynthesis	6.19432	13.266	1.09872	0.00123582	0.00567082	SIGUP
PWY-5913: TCA cycle VI (obligate autotrophs)	8.98791	14.9603	0.735077	0.0197894	0.0421128	SIGUP
PWY-5918: superpathay of heme biosynthesis from glutamate	3.52085	6.32891	0.846034	0.0311209	0.0600066	up
PWY-5920: superpathway of heme biosynthesis from glycine	1.29878	2.48303	0.934939	0.0729496	0.116253	up
PWY-5941: glycogen degradation II (eukaryotic)	6.89904	12.278	0.831603	4.05633e-07	1.41566e-05	SIGUP
PWY-5971: palmitate biosynthesis II (bacteria and plants)	9.60317	21.1131	1.13655	0.000252771	0.00226198	SIGUP
PWY-5973: cis-vaccenate biosynthesis	115.675	131.576	0.185815	0.000113078	0.00112754	SIGUP
PWY-5989: stearate biosynthesis II (bacteria and plants)	33.1701	46.0922	0.474639	0.000298925	0.00248392	SIGUP
PWY-5994: palmitate biosynthesis I (animals and fungi)	1.12754	1.76269	0.644605	0.262918	0.346258	up
PWY-6113: superpathway of mycolate biosynthesis	5.18249	13.4724	1.37829	0.000362707	0.00272242	SIGUP
PWY-6121: 5-aminoimidazole ribonucleotide biosynthesis I	169.23	172.229	0.0253432	0.451168	0.539238	up
PWY-6122: 5-aminoimidazole ribonucleotide biosynthesis II	181.359	180.444	-0.00729906	0.804404	0.853304	down
PWY-6123: inosine-5'-phosphate biosynthesis I	153.255	160.785	0.0692016	0.081509	0.124766	up
PWY-6124: inosine-5'-phosphate biosynthesis II	144.748	152.804	0.0781391	0.0673646	0.10935	up
PWY-6125: superpathway of guanosine nucleotides de novo biosynthesis II	88.4727	97.8129	0.144792	0.0107159	0.0269054	SIGUP
PWY-6126: superpathway of adenosine nucleotides de novo biosynthesis II	117.7	121.011	0.0400259	0.209835	0.287186	up
PWY-6143: CMP-pseudaminate biosynthesis	0.987088	1.45837	0.56311	0.191049	0.265641	up
PWY-6147: 6-hydroxymethyl-dihydropterin diphosphate biosynthesis I	80.518	92.8417	0.205462	0.00402968	0.0129024	SIGUP
PWY-6151: S-adenosyl-L-methionine cycle I	138.293	137.523	-0.00805602	0.856208	0.891989	down
PWY-6163: chorismate biosynthesis from 3-dehydroquinate	155.737	157.832	0.0192743	0.568596	0.654917	up
PWY-6168: flavin biosynthesis III (fungi)	88.6404	94.0693	0.0857583	0.0368512	0.06841	up
PWY-621: sucrose degradation III (sucrose invertase)	18.5738	21.1289	0.185945	0.198967	0.274465	up
PWY-622: starch biosynthesis	2.29976	2.73411	0.249586	0.351964	0.435778	up
PWY-6263: superpathway of menaquinol-8 biosynthesis II	5.57466	4.74693	-0.231887	0.17846	0.25114	down
PWY-6270: isoprene biosynthesis I	4.04982	5.60377	0.468541	0.0273082	0.054151	up
PWY-6277: superpathway of 5-aminoimidazole ribonucleotide biosynthesis	181.359	180.444	-0.00729906	0.804404	0.853304	down
PWY-6282: palmitoleate biosynthesis I (from (5Z)-dodec-5-enoate)	35.372	48.026	0.441208	0.00137458	0.00599659	SIGUP
PWY-6284: superpathway of unsaturated fatty acids biosynthesis (E. coli)	2.226	6.63723	1.57613	0.000839757	0.00480451	SIGUP
PWY-6285: superpathway of fatty acids biosynthesis (E. coli)	2.6961	8.45613	1.64913	0.000708761	0.00431611	SIGUP
PWY-6305: putrescine biosynthesis IV	46.6501	52.2011	0.162201	0.051319	0.0882282	up
PWY-6317: galactose degradation I (Leloir pathway)	48.7886	45.8166	-0.0906761	0.228513	0.307597	down
PWY-6318: L-phenylalanine degradation IV (mammalian, via side chain)	1.331	1.4913	0.164063	0.831494	0.868837	up
PWY-6353: purine nucleotides degradation II (aerobic)	16.0014	22.1113	0.466587	0.0028881	0.0101813	SIGUP
PWY-6385: peptidoglycan biosynthesis III (mycobacteria)	215.918	208.301	-0.0518158	0.0411125	0.0735808	down
PWY-6386: UDP-N-acetylmuramoyl-pentapeptide biosynthesis II (lysine-containing)	217.898	207.054	-0.0736463	0.00550371	0.0165586	SIGDOWN
PWY-6387: UDP-N-acetylmuramoyl-pentapeptide biosynthesis I (meso-diaminopimelate containing)	219.149	208.977	-0.0685651	0.00767962	0.0207767	SIGDOWN
PWY-6470: peptidoglycan biosynthesis V (&beta;-lactam resistance)	11.2208	10.6078	-0.0810601	0.594942	0.678545	down
PWY-6471: peptidoglycan biosynthesis IV (Enterococcus faecium)	19.2211	15.899	-0.273753	0.0907159	0.135879	down
PWY-6507: 4-deoxy-L-threo-hex-4-enopyranuronate degradation	23.6617	24.4	0.0443287	0.60649	0.688381	up
PWY-6519: 8-amino-7-oxononanoate biosynthesis I	33.414	46.9242	0.489881	4.41796e-05	0.000616747	SIGUP
PWY-6527: stachyose degradation	41.5446	35.2583	-0.236698	0.0281028	0.0554117	down
PWY-6531: mannitol cycle	3.2969	5.94254	0.849968	0.00731094	0.0202212	SIGUP
PWY-6545: pyrimidine deoxyribonucleotides de novo biosynthesis III	54.6765	50.1527	-0.124592	0.0339356	0.0643671	down
PWY-6549: L-glutamine biosynthesis III	7.74167	8.0695	0.0598338	0.724401	0.795019	up
PWY-6572: chondroitin sulfate degradation I (bacterial)	1.86031	3.00416	0.691418	0.00154654	0.00650294	SIGUP
PWY-6588: pyruvate fermentation to acetone	2.41531	3.85954	0.676222	0.02424	0.0491847	SIGUP
PWY-6590: superpathway of Clostridium acetobutylicum acidogenic fermentation	9.05431	7.9079	-0.195309	0.0857264	0.128959	down
PWY-6595: superpathway of guanosine nucleotides degradation (plants)	6.19688	5.75828	-0.105905	0.525612	0.613926	down
PWY-6606: guanosine nucleotides degradation II	9.86455	13.1812	0.418157	0.0127037	0.0305765	SIGUP
PWY-6608: guanosine nucleotides degradation III	22.6993	29.7955	0.392445	0.0135893	0.0312017	SIGUP
PWY-6609: adenine and adenosine salvage III	195.056	179.458	-0.120247	3.33705e-05	0.000521241	SIGDOWN
PWY-6612: superpathway of tetrahydrofolate biosynthesis	1.13899	2.72398	1.25797	0.00318426	0.0108951	SIGUP
PWY-6628: superpathway of L-phenylalanine biosynthesis	5.50921	11.4987	1.06155	0.00182176	0.00716794	SIGUP
PWY-6629: superpathway of L-tryptophan biosynthesis	5.29792	9.99567	0.915877	0.0303216	0.0587902	up
PWY-6630: superpathway of L-tyrosine biosynthesis	3.76907	7.1846	0.930698	0.0133362	0.0310233	SIGUP
PWY-6690: cinnamate and 3-hydroxycinnamate degradation to 2-oxopent-4-enoate	1.71524	4.18572	1.28706	0.0598039	0.100344	up
PWY-6700: queuosine biosynthesis	174.406	170.85	-0.0297202	0.293315	0.373602	down
PWY-6703: preQ0 biosynthesis	88.443	105.159	0.249754	2.0535e-05	0.000358336	SIGUP
PWY-6708: ubiquinol-8 biosynthesis (prokaryotic)	0.562758	1.46333	1.37867	0.0163835	0.0361888	SIGUP
PWY-6731: starch degradation III	6.61782	8.39493	0.343162	0.0428254	0.0758683	up
PWY-6737: starch degradation V	185.776	183.589	-0.0170804	0.730283	0.798961	down
PWY-6803: phosphatidylcholine acyl editing	2.65166	5.36704	1.01723	0.0191548	0.0412656	SIGUP
PWY-6823: molybdenum cofactor biosynthesis	0.427976	1.25916	1.55686	0.009662	0.0249427	SIGUP
PWY-6837: fatty acid beta-oxidation V (unsaturated, odd number, di-isomerase-dependent)	0.683828	1.70399	1.31721	0.0236674	0.0485878	SIGUP
PWY-6859: all-trans-farnesol biosynthesis	7.80263	12.8972	0.725031	2.43565e-08	2.18786e-06	SIGUP
PWY-6891: thiazole biosynthesis II (Bacillus)	8.16019	15.5419	0.929488	0.00227368	0.00871994	SIGUP
PWY-6892: thiazole biosynthesis I (E. coli)	40.7704	59.0897	0.535386	2.97237e-07	1.2967e-05	SIGUP
PWY-6895: superpathway of thiamin diphosphate biosynthesis II	22.3361	29.8737	0.419496	0.00924154	0.0240694	SIGUP
PWY-6897: thiamin salvage II	90.239	92.6074	0.0373758	0.400052	0.488175	up
PWY-6901: superpathway of glucose and xylose degradation	31.5615	33.3202	0.0782325	0.331573	0.416255	up
PWY-6936: seleno-amino acid biosynthesis	47.3562	67.3584	0.508303	7.77943e-08	3.8786e-06	SIGUP
PWY-6969: TCA cycle V (2-oxoglutarate:ferredoxin oxidoreductase)	15.9125	15.4808	-0.0396842	0.777638	0.840235	down
PWY-7003: glycerol degradation to butanol	0.855453	1.48728	0.797921	0.275477	0.361434	up
PWY-7013: L-1,2-propanediol degradation	4.08456	5.89097	0.528327	0.437691	0.526739	up
PWY-7046: 4-coumarate degradation (anaerobic)	0.868987	1.99963	1.20233	0.0129939	0.030641	SIGUP
PWY-7094: fatty acid salvage	0.778935	2.75903	1.82459	0.000612141	0.00403089	SIGUP
PWY-7111: pyruvate fermentation to isobutanol (engineered)	168.076	174.92	0.0575808	0.0944223	0.140227	up
PWY-7115: C4 photosynthetic carbon assimilation cycle, NAD-ME type	6.01371	7.58688	0.335251	0.160608	0.227855	up
PWY-7117: C4 photosynthetic carbon assimilation cycle, PEPCK type	10.2622	16.4689	0.682396	0.0126847	0.0305765	SIGUP
PWY-7184: pyrimidine deoxyribonucleotides de novo biosynthesis I	75.6125	76.3943	0.0148415	0.823441	0.865606	up
PWY-7187: pyrimidine deoxyribonucleotides de novo biosynthesis II	82.301	79.9314	-0.042147	0.351201	0.435778	down
PWY-7196: superpathway of pyrimidine ribonucleosides salvage	7.51449	7.48299	-0.00605982	0.977719	0.980529	down
PWY-7197: pyrimidine deoxyribonucleotide phosphorylation	56.2617	54.3805	-0.0490634	0.529489	0.613926	down
PWY-7198: pyrimidine deoxyribonucleotides de novo biosynthesis IV	11.1611	12.4854	0.161766	0.306714	0.387838	up
PWY-7199: pyrimidine deoxyribonucleosides salvage	156.614	150.79	-0.0546692	0.062232	0.103424	down
PWY-7200: superpathway of pyrimidine deoxyribonucleoside salvage	1.88306	1.47302	-0.354301	0.352118	0.435778	down
PWY-7204: pyridoxal 5'-phosphate salvage II (plants)	0.994938	2.68524	1.43237	0.00698863	0.0195123	SIGUP
PWY-7208: superpathway of pyrimidine nucleobases salvage	70.8687	68.5068	-0.0489012	0.429701	0.518912	down
PWY-7209: superpathway of pyrimidine ribonucleosides degradation	0.926156	1.32374	0.515291	0.0785897	0.121901	up
PWY-7210: pyrimidine deoxyribonucleotides biosynthesis from CTP	7.86186	7.1955	-0.127776	0.611514	0.688381	down
PWY-7211: superpathway of pyrimidine deoxyribonucleotides de novo biosynthesis	17.933	17.4544	-0.0390219	0.81128	0.85799	down
PWY-7219: adenosine ribonucleotides de novo biosynthesis	215.799	198.621	-0.119665	6.176e-06	0.000143695	SIGDOWN
PWY-7220: adenosine deoxyribonucleotides de novo biosynthesis II	85.6472	96.5982	0.17359	0.0012674	0.00567082	SIGUP
PWY-7221: guanosine ribonucleotides de novo biosynthesis	194.516	189.668	-0.0364136	0.0827214	0.126069	down
PWY-7222: guanosine deoxyribonucleotides de novo biosynthesis II	85.6472	96.5982	0.17359	0.0012674	0.00567082	SIGUP
PWY-7228: superpathway of guanosine nucleotides de novo biosynthesis I	93.5997	103.69	0.147706	0.0123033	0.0300269	SIGUP
PWY-7229: superpathway of adenosine nucleotides de novo biosynthesis I	133.626	134.96	0.0143387	0.609042	0.688381	up
PWY-7234: inosine-5'-phosphate biosynthesis III	92.3301	90.9232	-0.0221518	0.781808	0.842132	down
PWY-7237: myo-, chiro- and scillo-inositol degradation	40.5468	37.751	-0.103074	0.494965	0.583591	down
PWY-7242: D-fructuronate degradation	24.8569	26.755	0.106157	0.183253	0.255822	up
PWY-724: superpathway of L-lysine, L-threonine and L-methionine biosynthesis II	117.577	121.975	0.0529815	0.0768325	0.119708	up
PWY-7254: TCA cycle VII (acetate-producers)	2.97972	4.96194	0.735724	0.137008	0.197587	up
PWY-7269: NAD/NADP-NADH/NADPH mitochondrial interconversion (yeast)	1.15722	1.88473	0.703687	0.35196	0.435778	up
PWY-7282: 4-amino-2-methyl-5-phosphomethylpyrimidine biosynthesis (yeast)	43.916	57.1094	0.378981	9.10551e-07	2.88893e-05	SIGUP
PWY-7288: fatty acid &beta;-oxidation (peroxisome, yeast)	0.700261	1.21628	0.796505	0.017838	0.0386674	SIGUP
PWY-7312: dTDP-D-&beta;-fucofuranose biosynthesis	3.3769	6.43714	0.93072	0.0039703	0.01283	SIGUP
PWY-7315: dTDP-N-acetylthomosamine biosynthesis	3.18289	4.56768	0.521127	0.277665	0.361586	up
PWY-7316: dTDP-N-acetylviosamine biosynthesis	1.70916	3.12431	0.870247	0.123277	0.178522	up
PWY-7323: superpathway of GDP-mannose-derived O-antigen building blocks biosynthesis	22.4257	30.3141	0.434833	5.09073e-06	0.000126905	SIGUP
PWY-7328: superpathway of UDP-glucose-derived O-antigen building blocks biosynthesis	8.00785	8.54445	0.0935734	0.582299	0.666302	up
PWY-7332: superpathway of UDP-N-acetylglucosamine-derived O-antigen building blocks biosynthesis	10.568	13.956	0.401189	0.034375	0.064848	up
PWY-7357: thiamin formation from pyrithiamine and oxythiamine (yeast)	80.8262	81.2789	0.00805937	0.871963	0.903012	up
PWY-7371: 1,4-dihydroxy-6-naphthoate biosynthesis II	5.95401	4.95683	-0.264445	0.236472	0.316203	down
PWY-7383: anaerobic energy metabolism (invertebrates, cytosol)	40.7834	30.709	-0.409318	5.61031e-05	0.000753076	SIGDOWN
PWY-7388: octanoyl-[acyl-carrier protein] biosynthesis (mitochondria, yeast)	32.3874	47.203	0.543446	0.000265695	0.0023088	SIGUP
PWY-7392: taxadiene biosynthesis (engineered)	2.99589	4.79477	0.678475	0.000320191	0.00259876	SIGUP
PWY-7400: L-arginine biosynthesis IV (archaebacteria)	124.617	110.721	-0.170569	0.0011977	0.00567082	SIGDOWN
PWY-7446: sulfoglycolysis	0.388292	1.13609	1.54887	0.00669644	0.0190005	SIGUP
PWY-7456: mannan degradation	25.6193	28.5414	0.155824	0.0555496	0.0945698	up
PWY-7539: 6-hydroxymethyl-dihydropterin diphosphate biosynthesis III (Chlamydia)	78.8016	90.997	0.207594	0.00361719	0.0120703	SIGUP
PWY-7560: methylerythritol phosphate pathway II	4.10066	5.67102	0.467751	0.0207324	0.043588	SIGUP
PWY-7663: gondoate biosynthesis (anaerobic)	105.27	122.049	0.213364	4.25633e-05	0.000616747	SIGUP
PWY-7664: oleate biosynthesis IV (anaerobic)	38.4049	51.6895	0.42858	0.00107078	0.00533859	SIGUP
PWY-821: superpathway of sulfur amino acid biosynthesis (Saccharomyces cerevisiae)	2.94735	5.57477	0.919493	0.0394425	0.071695	up
PWY-841: superpathway of purine nucleotides de novo biosynthesis I	107.644	113.315	0.0740695	0.0755319	0.119279	up
PWY0-1061: superpathway of L-alanine biosynthesis	10.6246	11.4993	0.114138	0.54065	0.624791	up
PWY0-1241: ADP-L-glycero-&beta;-D-manno-heptose biosynthesis	11.7214	16.0033	0.449229	9.84792e-05	0.00102046	SIGUP
PWY0-1261: anhydromuropeptides recycling	56.969	61.2512	0.104562	0.118769	0.172709	up
PWY0-1277: 3-phenylpropanoate and 3-(3-hydroxyphenyl)propanoate degradation	1.9227	4.43597	1.20611	0.0658761	0.107938	up
PWY0-1296: purine ribonucleosides degradation	118.233	97.1343	-0.283579	0.000958851	0.00509999	SIGDOWN
PWY0-1297: superpathway of purine deoxyribonucleosides degradation	7.99242	12.7122	0.669506	0.0410043	0.0735808	up
PWY0-1298: superpathway of pyrimidine deoxyribonucleosides degradation	7.4284	11.0626	0.574573	0.048313	0.0838868	up
PWY0-1319: CDP-diacylglycerol biosynthesis II	127.177	134.457	0.0803134	0.0349559	0.0652385	up
PWY0-1338: polymyxin resistance	0.801082	1.39821	0.803558	0.282284	0.364878	up
PWY0-1415: superpathway of heme biosynthesis from uroporphyrinogen-III	1.74477	3.73235	1.09705	0.00749249	0.0204287	SIGUP
PWY0-1479: tRNA processing	22.922	26.7047	0.220358	0.147627	0.212024	up
PWY0-1586: peptidoglycan maturation (meso-diaminopimelate containing)	102.589	123.664	0.269547	0.000362261	0.00272242	SIGUP
PWY0-162: superpathway of pyrimidine ribonucleotides de novo biosynthesis	92.8589	92.3834	-0.00740738	0.887394	0.913571	down
PWY0-166: superpathway of pyrimidine deoxyribonucleotides de novo biosynthesis (E. coli)	92.6512	89.8483	-0.044319	0.387508	0.476198	down
PWY0-42: 2-methylcitrate cycle I	0.952815	3.24629	1.76852	0.00178335	0.0071539	SIGUP
PWY0-781: aspartate superpathway	8.8331	14.0947	0.674157	0.00662464	0.0189508	SIGUP
PWY0-845: superpathway of pyridoxal 5'-phosphate biosynthesis and salvage	35.3853	52.242	0.562061	4.79119e-08	3.34425e-06	SIGUP
PWY0-862: (5Z)-dodec-5-enoate biosynthesis	35.3998	47.9947	0.439133	0.00122329	0.00567082	SIGUP
PWY0-881: superpathway of fatty acid biosynthesis I (E. coli)	1.45905	1.86435	0.353642	0.682296	0.758348	up
PWY3O-355: stearate biosynthesis III (fungi)	0.617244	2.28671	1.88936	2.55312e-05	0.000424304	SIGUP
PWY4FS-7: phosphatidylglycerol biosynthesis I (plastidic)	42.9251	43.0519	0.00425527	0.960967	0.977777	up
PWY4FS-8: phosphatidylglycerol biosynthesis II (non-plastidic)	42.925	43.0519	0.00425773	0.960944	0.977777	up
PWY4LZ-257: superpathway of fermentation (Chlamydomonas reinhardtii)	3.05537	7.45685	1.28722	0.00258319	0.00939472	SIGUP
PWY66-389: phytol degradation	1.76815	2.06485	0.223799	0.705047	0.778676	up
PWY66-391: fatty acid &beta;-oxidation VI (peroxisome)	1.01657	1.83168	0.849464	0.00564519	0.0168391	SIGUP
PWY66-398: TCA cycle III (animals)	0.937667	1.76179	0.909893	0.000873746	0.00491834	SIGUP
PWY66-399: gluconeogenesis III	30.9385	25.3606	-0.286813	9.94148e-05	0.00102046	SIGDOWN
PWY66-400: glycolysis VI (metazoan)	47.9684	47.5292	-0.0132698	0.886822	0.913571	down
PWY66-409: superpathway of purine nucleotide salvage	12.4631	15.147	0.281377	0.244935	0.325028	up
PWY66-422: D-galactose degradation V (Leloir pathway)	50.7825	46.0739	-0.140381	0.0789762	0.121959	down
PWYG-321: mycolate biosynthesis	39.5174	53.6227	0.440354	0.000963743	0.00509999	SIGUP
PYRIDNUCSAL-PWY: NAD salvage pathway I	6.83709	11.9618	0.806987	0.0016058	0.00667173	SIGUP
PYRIDNUCSYN-PWY: NAD biosynthesis I (from aspartate)	110.687	117.88	0.0908232	0.0102138	0.0260192	SIGUP
PYRIDOXSYN-PWY: pyridoxal 5'-phosphate biosynthesis I	35.1257	54.4131	0.631425	2.50758e-08	2.18786e-06	SIGUP
REDCITCYC: TCA cycle VIII (helicobacter)	1.18073	1.85145	0.648978	0.259611	0.343198	up
RHAMCAT-PWY: L-rhamnose degradation I	31.3609	39.4105	0.32961	9.79475e-05	0.00102046	SIGUP
RIBOSYN2-PWY: flavin biosynthesis I (bacteria and plants)	126.509	127.471	0.0109308	0.787062	0.845184	up
SALVADEHYPOX-PWY: adenosine nucleotides degradation II	17.6238	24.1093	0.45206	0.0143605	0.0327569	SIGUP
SER-GLYSYN-PWY: superpathway of L-serine and glycine biosynthesis I	82.2877	94.9845	0.207016	0.000677702	0.00430033	SIGUP
SO4ASSIM-PWY: sulfate reduction I (assimilatory)	5.38953	11.7848	1.1287	0.00370709	0.0121358	SIGUP
SULFATE-CYS-PWY: superpathway of sulfate assimilation and cysteine biosynthesis	7.79754	15.429	0.984557	0.00241336	0.00896023	SIGUP
TCA-GLYOX-BYPASS: superpathway of glyoxylate bypass and TCA	3.98397	8.99767	1.17534	0.00895049	0.0234866	SIGUP
TCA: TCA cycle I (prokaryotic)	22.6429	26.6873	0.237092	0.0733656	0.116384	up
TEICHOICACID-PWY: teichoic acid (poly-glycerol) biosynthesis	5.92554	7.20324	0.281698	0.0854719	0.128959	up
THISYN-PWY: superpathway of thiamin diphosphate biosynthesis I	75.665	90.8763	0.264277	1.19292e-05	0.000231294	SIGUP
THISYNARA-PWY: superpathway of thiamin diphosphate biosynthesis III (eukaryotes)	58.8481	77.6504	0.399997	5.24076e-09	9.14512e-07	SIGUP
THREOCAT-PWY: superpathway of L-threonine metabolism	1.02989	0.844133	-0.286949	0.796207	0.852382	down
THRESYN-PWY: superpathway of L-threonine biosynthesis	97.8985	113.543	0.213878	3.62172e-07	1.40442e-05	SIGUP
TRNA-CHARGING-PWY: tRNA charging	210.853	196.16	-0.104212	0.000135287	0.00129111	SIGDOWN
TRPSYN-PWY: L-tryptophan biosynthesis	50.15	56.1412	0.162809	0.0166664	0.0365823	SIGUP
UBISYN-PWY: superpathway of ubiquinol-8 biosynthesis (prokaryotic)	0.620315	1.603	1.3697	0.0168066	0.0366594	SIGUP
UDPNAGSYN-PWY: UDP-N-acetyl-D-glucosamine biosynthesis I	48.8872	45.3332	-0.108889	0.206335	0.283507	down
VALSYN-PWY: L-valine biosynthesis	168.851	174.43	0.0468943	0.158954	0.226429	up

## Sheet: Table S8
name	Ab(Ctrl)	Ab(IBS)	log2(abFC)	p_ab	FDR_ab	Diff(abundance)
1CMET2-PWY: N10-formyl-tetrahydrofolate biosynthesis	158.758	162.192	0.0308734	0.0133699	0.0921965	up
ALLANTOINDEG-PWY: superpathway of allantoin degradation in yeast	0.673886	0.686082	0.0258766	0.851382	0.944672	up
ANAEROFRUCAT-PWY: homolactic fermentation	71.2347	71.3661	0.00265842	0.895179	0.958642	up
ANAGLYCOLYSIS-PWY: glycolysis III (from glucose)	111.519	114.6	0.0393235	0.0302314	0.147156	up
ARG+POLYAMINE-SYN: superpathway of arginine and polyamine biosynthesis	11.7783	12.0235	0.0297222	0.72004	0.912915	up
ARGDEG-PWY: superpathway of L-arginine, putrescine, and 4-aminobutanoate degradation	1.51362	1.4178	-0.0943503	0.804205	0.922517	down
ARGININE-SYN4-PWY: L-ornithine de novo biosynthesis	48.1099	55.2373	0.19931	2.11351e-05	0.00349785	SIGUP
ARGORNPROST-PWY: arginine, ornithine and proline interconversion	2.67448	2.56618	-0.059633	0.353367	0.625109	down
ARGSYN-PWY: L-arginine biosynthesis I (via L-ornithine)	126.096	121.865	-0.0492399	0.0214979	0.119892	down
ARGSYNBSUB-PWY: L-arginine biosynthesis II (acetyl cycle)	121.58	115.422	-0.0749941	0.00121063	0.0154123	SIGDOWN
ARO-PWY: chorismate biosynthesis I	146.513	146.485	-0.000273781	0.986475	0.992472	down
ASPASN-PWY: superpathway of L-aspartate and L-asparagine biosynthesis	76.279	78.8172	0.0472233	0.0737694	0.255197	up
AST-PWY: L-arginine degradation II (AST pathway)	1.26351	1.08289	-0.222549	0.607808	0.855793	down
BIOTIN-BIOSYNTHESIS-PWY: biotin biosynthesis I	35.8894	40.5284	0.175374	0.000115871	0.00353129	SIGUP
BRANCHED-CHAIN-AA-SYN-PWY: superpathway of branched amino acid biosynthesis	134.786	135.486	0.00747168	0.638115	0.876415	up
CALVIN-PWY: Calvin-Benson-Bassham cycle	115.034	113.961	-0.0135208	0.537829	0.794738	down
CENTFERM-PWY: pyruvate fermentation to butanoate	7.73995	7.44241	-0.0565543	0.208664	0.482457	down
CITRULBIO-PWY: L-citrulline biosynthesis	53.7883	59.901	0.155288	0.000271021	0.00598053	SIGUP
COA-PWY-1: coenzyme A biosynthesis II (mammalian)	198.323	197.083	-0.00905055	0.442424	0.70405	down
COA-PWY: coenzyme A biosynthesis I	173.259	175.283	0.0167521	0.216152	0.482881	up
COBALSYN-PWY: adenosylcobalamin salvage from cobinamide I	44.9929	46.0771	0.0343525	0.28378	0.546111	up
COLANSYN-PWY: colanic acid building blocks biosynthesis	23.8698	25.0944	0.0721788	0.0269389	0.133086	up
COMPLETE-ARO-PWY: superpathway of aromatic amino acid biosynthesis	135.944	135.911	-0.000355463	0.979373	0.991353	down
DAPLYSINESYN-PWY: L-lysine biosynthesis I	19.2633	17.818	-0.11252	0.110662	0.327877	down
DENOVOPURINE2-PWY: superpathway of purine nucleotides de novo biosynthesis II	101.784	103.475	0.0237762	0.133313	0.358754	up
DTDPRHAMSYN-PWY: dTDP-L-rhamnose biosynthesis I	200.822	205.475	0.0330425	0.0656938	0.241607	up
ECASYN-PWY: enterobacterial common antigen biosynthesis	0.701107	0.667485	-0.0708982	0.861965	0.944672	down
ENTBACSYN-PWY: enterobactin biosynthesis	2.88822	2.87159	-0.00833053	0.975869	0.991353	down
FAO-PWY: fatty acid &beta;-oxidation I	6.65462	7.43061	0.159123	0.320957	0.600208	up
FASYN-ELONG-PWY: fatty acid elongation -- saturated	42.7492	49.7746	0.219512	7.89658e-05	0.00353129	SIGUP
FASYN-INITIAL-PWY: superpathway of fatty acid biosynthesis initiation (E. coli)	33.9948	39.1205	0.202613	0.000916442	0.0128663	SIGUP
FERMENTATION-PWY: mixed acid fermentation	9.28947	8.8196	-0.0748831	0.486667	0.745772	down
FOLSYN-PWY: superpathway of tetrahydrofolate biosynthesis and salvage	1.5535	1.79666	0.209797	0.379287	0.649226	up
FUC-RHAMCAT-PWY: superpathway of fucose and rhamnose degradation	8.44852	9.29414	0.137622	0.0729645	0.255197	up
FUCCAT-PWY: fucose degradation	6.20777	6.79149	0.129654	0.194701	0.456499	up
GALACT-GLUCUROCAT-PWY: superpathway of hexuronide and hexuronate degradation	26.2988	25.0923	-0.0677475	0.0485474	0.20075	down
GALACTARDEG-PWY: D-galactarate degradation I	3.28596	3.43662	0.0646747	0.79186	0.922517	up
GALACTUROCAT-PWY: D-galacturonate degradation I	25.6373	24.3905	-0.0719228	0.0389499	0.17173	down
GLCMANNANAUT-PWY: superpathway of N-acetylglucosamine, N-acetylmannosamine and N-acetylneuraminate degradation	19.7443	19.1924	-0.0408977	0.404051	0.668704	down
GLUCARDEG-PWY: D-glucarate degradation I	1.81998	1.79558	-0.0194725	0.94899	0.984688	down
GLUCARGALACTSUPER-PWY: superpathway of D-glucarate and D-galactarate degradation	3.28596	3.43662	0.0646747	0.79186	0.922517	up
GLUCONEO-PWY: gluconeogenesis I	53.5544	51.9199	-0.0447176	0.104944	0.315786	down
GLUCOSE1PMETAB-PWY: glucose and glucose-1-phosphate degradation	6.79395	6.37831	-0.0910747	0.35382	0.625109	down
GLUCUROCAT-PWY: superpathway of &beta;-D-glucuronide and D-glucuronate degradation	30.2521	29.2326	-0.0494546	0.121699	0.344292	down
GLUDEG-I-PWY: GABA shunt	4.11075	4.89975	0.253305	0.0328881	0.155513	up
GLUTORN-PWY: L-ornithine biosynthesis	101.104	97.5885	-0.0510519	0.0256643	0.12871	down
GLYCOCAT-PWY: glycogen degradation I (bacterial)	11.8242	10.9564	-0.109974	0.169668	0.425456	down
GLYCOGENSYNTH-PWY: glycogen biosynthesis I (from ADP-D-Glucose)	42.8089	41.6227	-0.0405398	0.249175	0.512279	down
GLYCOL-GLYOXDEG-PWY: superpathway of glycol metabolism and degradation	0.535083	0.456748	-0.228365	0.446559	0.707229	down
GLYCOLYSIS-E-D: superpathway of glycolysis and Entner-Doudoroff	29.1564	29.0569	-0.00492952	0.881957	0.953264	down
GLYCOLYSIS-TCA-GLYOX-BYPASS: superpathway of glycolysis, pyruvate dehydrogenase, TCA, and glyoxylate bypass	4.67053	4.92571	0.0767468	0.734816	0.914377	up
GLYCOLYSIS: glycolysis I (from glucose 6-phosphate)	71.0735	73.7929	0.0541697	0.0504463	0.202173	up
GLYOXYLATE-BYPASS: glyoxylate cycle	2.64411	2.74471	0.0538755	0.834532	0.937489	up
GOLPDLCAT-PWY: superpathway of glycerol degradation to 1,3-propanediol	1.2898	1.29667	0.00767172	0.983159	0.992151	up
HCAMHPDEG-PWY: 3-phenylpropanoate and 3-(3-hydroxyphenyl)propanoate degradation to 2-oxopent-4-enoate	1.33736	1.14705	-0.221454	0.605955	0.855793	down
HEME-BIOSYNTHESIS-II: heme biosynthesis I (aerobic)	5.46576	5.7718	0.0785989	0.481398	0.741129	up
HEMESYN2-PWY: heme biosynthesis II (anaerobic)	7.77787	7.32401	-0.0867413	0.18465	0.454852	down
HEXITOLDEGSUPER-PWY: superpathway of hexitol degradation (bacteria)	18.9151	19.2502	0.0253412	0.653033	0.885378	up
HISDEG-PWY: L-histidine degradation I	101.543	109.662	0.110983	3.61345e-05	0.00353129	SIGUP
HISTSYN-PWY: L-histidine biosynthesis	126.046	127.816	0.0201174	0.195154	0.456499	up
HOMOSER-METSYN-PWY: L-methionine biosynthesis I	6.42894	6.50542	0.0170612	0.902401	0.958642	up
HSERMETANA-PWY: L-methionine biosynthesis III	71.2931	70.2261	-0.0217544	0.355047	0.625109	down
ILEUSYN-PWY: L-isoleucine biosynthesis I (from threonine)	170.321	172.403	0.0175309	0.223024	0.482881	up
KETOGLUCONMET-PWY: ketogluconate metabolism	1.02799	0.874401	-0.233454	0.531337	0.789606	down
LACTOSECAT-PWY: lactose and galactose degradation I	3.42245	3.30935	-0.0484822	0.504818	0.759522	down
MET-SAM-PWY: superpathway of S-adenosyl-L-methionine biosynthesis	11.6234	11.8627	0.0293936	0.787139	0.922517	up
METH-ACETATE-PWY: methanogenesis from acetate	2.05366	2.09956	0.0318874	0.714896	0.912915	up
METHGLYUT-PWY: superpathway of methylglyoxal degradation	2.99908	3.33814	0.154521	0.123974	0.346349	up
METSYN-PWY: L-homoserine and L-methionine biosynthesis	11.3171	11.5538	0.0298575	0.790526	0.922517	up
NAD-BIOSYNTHESIS-II: NAD salvage pathway II	6.68127	7.57713	0.181528	0.0530996	0.209238	up
NAGLIPASYN-PWY: lipid IVA biosynthesis	46.5073	51.2805	0.140955	0.000809973	0.0127667	SIGUP
NONMEVIPP-PWY: methylerythritol phosphate pathway I	10.8755	9.33626	-0.220167	0.0156883	0.10094	down
NONOXIPENT-PWY: pentose phosphate pathway (non-oxidative branch)	59.9464	60.624	0.0162165	0.670507	0.891316	up
OANTIGEN-PWY: O-antigen building blocks biosynthesis (E. coli)	65.0524	64.9848	-0.00150017	0.953487	0.986264	down
ORNARGDEG-PWY: superpathway of L-arginine and L-ornithine degradation	1.51362	1.4178	-0.0943503	0.804205	0.922517	down
ORNDEG-PWY: superpathway of ornithine degradation	2.00274	2.08487	0.0579839	0.866702	0.944672	up
P105-PWY: TCA cycle IV (2-oxoglutarate decarboxylase)	2.81478	2.97247	0.0786387	0.720487	0.912915	up
P108-PWY: pyruvate fermentation to propanoate I	18.5033	20.0092	0.112874	0.0357361	0.164287	up
P124-PWY: Bifidobacterium shunt	4.35471	3.87132	-0.169751	0.11825	0.341704	down
P161-PWY: acetylene degradation	3.09595	3.20058	0.047953	0.862086	0.944672	up
P162-PWY: L-glutamate degradation V (via hydroxyglutarate)	2.0798	2.18723	0.072662	0.467219	0.726054	up
P164-PWY: purine nucleobases degradation I (anaerobic)	8.31473	8.62782	0.0533265	0.338695	0.610535	up
P185-PWY: formaldehyde assimilation III (dihydroxyacetone cycle)	2.05548	2.02638	-0.0205736	0.932169	0.979517	down
P23-PWY: reductive TCA cycle I	0.708306	0.864329	0.287209	0.193682	0.456499	up
P4-PWY: superpathway of L-lysine, L-threonine and L-methionine biosynthesis I	8.59968	8.26184	-0.0578199	0.610172	0.855793	down
P42-PWY: incomplete reductive TCA cycle	10.474	10.8351	0.048892	0.329464	0.602501	up
P441-PWY: superpathway of N-acetylneuraminate degradation	6.94737	7.84487	0.175282	0.215043	0.482881	up
P461-PWY: hexitol fermentation to lactate, formate, ethanol and acetate	8.14837	8.79767	0.110611	0.368261	0.641549	up
PANTO-PWY: phosphopantothenate biosynthesis I	127.383	131.64	0.0474173	0.00243246	0.0243983	SIGUP
PANTOSYN-PWY: pantothenate and coenzyme A biosynthesis I	136.611	140.327	0.0387219	0.00568966	0.0482892	SIGUP
PENTOSE-P-PWY: pentose phosphate pathway	34.9816	37.6418	0.105738	0.00150079	0.0183985	SIGUP
PEPTIDOGLYCANSYN-PWY: peptidoglycan biosynthesis I (meso-diaminopimelate containing)	219.167	218.723	-0.00292757	0.778881	0.922517	down
PHOSLIPSYN-PWY: superpathway of phospholipid biosynthesis I (bacteria)	56.8666	55.9261	-0.0240585	0.430375	0.69245	down
POLYAMINSYN3-PWY: superpathway of polyamine biosynthesis II	2.46001	2.32973	-0.078501	0.399797	0.66499	down
POLYAMSYN-PWY: superpathway of polyamine biosynthesis I	7.1361	7.12211	-0.00283202	0.97729	0.991353	down
POLYISOPRENSYN-PWY: polyisoprenoid biosynthesis (E. coli)	12.1189	13.5257	0.158443	0.00410752	0.0367456	SIGUP
PPGPPMET-PWY: ppGpp biosynthesis	5.5733	5.25862	-0.0838472	0.324994	0.602501	down
PRPP-PWY: superpathway of histidine, purine, and pyrimidine biosynthesis	29.2742	31.5843	0.109578	0.0376691	0.168493	up
PWY-1042: glycolysis IV (plant cytosol)	208.216	205.724	-0.0173744	0.1638	0.417061	down
PWY-1269: CMP-3-deoxy-D-manno-octulosonate biosynthesis I	45.6803	46.002	0.0101236	0.809471	0.922517	up
PWY-1861: formaldehyde assimilation II (RuMP Cycle)	1.83906	1.74794	-0.0733107	0.726934	0.912915	down
PWY-241: C4 photosynthetic carbon assimilation cycle, NADP-ME type	8.91848	8.73282	-0.0303511	0.791756	0.922517	down
PWY-2723: trehalose degradation V	7.02862	6.58387	-0.0943051	0.26903	0.53318	down
PWY-2941: L-lysine biosynthesis II	26.359	29.0797	0.141719	0.000932904	0.0128663	SIGUP
PWY-2942: L-lysine biosynthesis III	141.886	142.731	0.00856342	0.465502	0.726054	up
PWY-3001: superpathway of L-isoleucine biosynthesis I	110.157	113.11	0.0381724	0.00655542	0.052923	up
PWY-3781: aerobic respiration I (cytochrome c)	2.01694	2.09777	0.0566835	0.851777	0.944672	up
PWY-3841: folate transformations II	197.138	197.898	0.0055515	0.623405	0.867005	up
PWY-4041: &gamma;-glutamyl cycle	11.3766	11.879	0.0623382	0.41606	0.678403	up
PWY-4242: pantothenate and coenzyme A biosynthesis III	170.364	172.136	0.0149288	0.281152	0.544613	up
PWY-4702: phytate degradation I	1.80845	1.86977	0.0481085	0.89804	0.958642	up
PWY-4981: L-proline biosynthesis II (from arginine)	43.2777	43.6379	0.0119555	0.681255	0.90082	up
PWY-4984: urea cycle	43.2461	47.7857	0.144011	0.00198747	0.022175	SIGUP
PWY-5004: superpathway of L-citrulline metabolism	2.28787	2.21392	-0.0474059	0.587796	0.855301	down
PWY-5005: biotin biosynthesis II	3.88077	4.00156	0.044219	0.60319	0.855793	up
PWY-5022: 4-aminobutanoate degradation V	3.90864	4.76438	0.28562	0.0113182	0.0832519	up
PWY-5030: L-histidine degradation III	74.72	83.47	0.159764	1.90917e-06	0.000631936	SIGUP
PWY-5083: NAD/NADH phosphorylation and dephosphorylation	6.2446	7.65114	0.293066	0.0249773	0.127192	up
PWY-5097: L-lysine biosynthesis VI	153.407	153.678	0.0025458	0.807163	0.922517	up
PWY-5100: pyruvate fermentation to acetate and lactate II	30.5649	29.7742	-0.0378108	0.270261	0.53318	down
PWY-5103: L-isoleucine biosynthesis III	126.232	126.615	0.00437765	0.803934	0.922517	up
PWY-5104: L-isoleucine biosynthesis IV	28.6807	28.9583	0.0138991	0.770255	0.922517	up
PWY-5121: superpathway of geranylgeranyl diphosphate biosynthesis II (via MEP)	5.42022	4.92593	-0.137955	0.0773743	0.256109	down
PWY-5136: fatty acid &beta;-oxidation II (peroxisome)	5.91893	6.73254	0.185816	0.220587	0.482881	up
PWY-5138: unsaturated, even numbered fatty acid &beta;-oxidation	2.67947	2.9493	0.138428	0.497416	0.755252	up
PWY-5154: L-arginine biosynthesis III (via N-acetyl-L-citrulline)	87.4005	88.9851	0.0259232	0.264742	0.53318	up
PWY-5173: superpathway of acetyl-CoA biosynthesis	2.15872	2.28582	0.0825343	0.763242	0.922517	up
PWY-5177: glutaryl-CoA degradation	21.7917	20.4105	-0.09447	0.0713491	0.255197	down
PWY-5188: tetrapyrrole biosynthesis I (from glutamate)	26.3067	26.6917	0.0209567	0.615096	0.859058	up
PWY-5189: tetrapyrrole biosynthesis II (from glycine)	2.04428	2.14386	0.0686151	0.764421	0.922517	up
PWY-5304: superpathway of sulfur oxidation (Acidianus ambivalens)	5.2585	4.82999	-0.122629	0.228777	0.482881	down
PWY-5345: superpathway of L-methionine biosynthesis (by sulfhydrylation)	7.24957	8.03147	0.14777	0.314886	0.592201	up
PWY-5347: superpathway of L-methionine biosynthesis (transsulfuration)	12.344	12.5842	0.0278021	0.789014	0.922517	up
PWY-5367: petroselinate biosynthesis	0.942582	0.888867	-0.0846501	0.835526	0.937489	down
PWY-5384: sucrose degradation IV (sucrose phosphorylase)	6.85239	6.36715	-0.105959	0.180479	0.449161	down
PWY-5464: superpathway of cytosolic glycolysis (plants), pyruvate dehydrogenase and TCA cycle	1.25219	1.34551	0.103696	0.380513	0.649226	up
PWY-5484: glycolysis II (from fructose 6-phosphate)	67.2121	70.2959	0.0647201	0.0220457	0.119892	up
PWY-5505: L-glutamate and L-glutamine biosynthesis	17.9939	16.9375	-0.0872931	0.0213024	0.119892	down
PWY-561: superpathway of glyoxylate cycle and fatty acid degradation	2.42197	2.60654	0.105951	0.666547	0.890887	up
PWY-5656: mannosylglycerate biosynthesis I	0.771407	0.801013	0.054335	0.875593	0.950234	up
PWY-5659: GDP-mannose biosynthesis	33.7724	35.2483	0.0617088	0.0766692	0.256109	up
PWY-5667: CDP-diacylglycerol biosynthesis I	129.923	132.863	0.0322801	0.0481079	0.20075	up
PWY-5675: nitrate reduction V (assimilatory)	2.71269	2.85586	0.0742017	0.798151	0.922517	up
PWY-5676: acetyl-CoA fermentation to butanoate II	8.73113	9.05439	0.0524483	0.469519	0.726218	up
PWY-5686: UMP biosynthesis	211.649	209.365	-0.0156523	0.154684	0.409604	down
PWY-5690: TCA cycle II (plants and fungi)	13.2493	12.1962	-0.119479	0.0193689	0.114484	down
PWY-5695: urate biosynthesis/inosine 5'-phosphate degradation	174.697	177.272	0.02111	0.0764072	0.256109	up
PWY-5723: Rubisco shunt	4.30711	4.33665	0.00985882	0.968196	0.990151	up
PWY-5747: 2-methylcitrate cycle II	0.987732	0.863451	-0.194006	0.626806	0.868087	down
PWY-5791: 1,4-dihydroxy-2-naphthoate biosynthesis II (plants)	2.46752	2.68233	0.120426	0.609007	0.855793	up
PWY-5837: 1,4-dihydroxy-2-naphthoate biosynthesis I	2.46752	2.68233	0.120426	0.609007	0.855793	up
PWY-5838: superpathway of menaquinol-8 biosynthesis I	5.75809	6.73406	0.225885	0.188662	0.455818	up
PWY-5840: superpathway of menaquinol-7 biosynthesis	4.04307	4.55506	0.172019	0.332713	0.605099	up
PWY-5845: superpathway of menaquinol-9 biosynthesis	3.7986	4.65196	0.292373	0.118957	0.341704	up
PWY-5850: superpathway of menaquinol-6 biosynthesis I	2.48494	3.041	0.291333	0.281356	0.544613	up
PWY-5860: superpathway of demethylmenaquinol-6 biosynthesis I	1.86472	2.23196	0.259352	0.366537	0.641549	up
PWY-5861: superpathway of demethylmenaquinol-8 biosynthesis	4.30766	4.98275	0.210039	0.266776	0.53318	up
PWY-5862: superpathway of demethylmenaquinol-9 biosynthesis	2.77051	3.36654	0.281115	0.163267	0.417061	up
PWY-5863: superpathway of phylloquinol biosynthesis	2.12701	2.34585	0.141286	0.466086	0.726054	up
PWY-5896: superpathway of menaquinol-10 biosynthesis	2.48004	3.041	0.294185	0.277149	0.542818	up
PWY-5897: superpathway of menaquinol-11 biosynthesis	5.42101	6.29203	0.214963	0.22904	0.482881	up
PWY-5898: superpathway of menaquinol-12 biosynthesis	5.42101	6.29203	0.214963	0.22904	0.482881	up
PWY-5899: superpathway of menaquinol-13 biosynthesis	5.42101	6.29203	0.214963	0.22904	0.482881	up
PWY-5913: TCA cycle VI (obligate autotrophs)	8.28794	8.02858	-0.0458683	0.74362	0.921865	down
PWY-5918: superpathay of heme biosynthesis from glutamate	2.99687	3.23175	0.108856	0.58915	0.855301	up
PWY-5920: superpathway of heme biosynthesis from glycine	0.919323	1.12073	0.285789	0.270617	0.53318	up
PWY-5941: glycogen degradation II (eukaryotic)	7.83725	9.48094	0.274682	0.000503111	0.00876472	SIGUP
PWY-5971: palmitate biosynthesis II (bacteria and plants)	9.08447	10.5904	0.221278	0.194003	0.456499	up
PWY-5973: cis-vaccenate biosynthesis	117.711	123.789	0.0726441	0.000580076	0.00960025	SIGUP
PWY-5989: stearate biosynthesis II (bacteria and plants)	35.2193	41.2512	0.228072	0.000103769	0.00353129	SIGUP
PWY-5994: palmitate biosynthesis I (animals and fungi)	1.17417	1.3727	0.225375	0.345225	0.617674	up
PWY-6113: superpathway of mycolate biosynthesis	4.85563	5.56291	0.196181	0.397694	0.66499	up
PWY-6121: 5-aminoimidazole ribonucleotide biosynthesis I	172.527	173.233	0.00589337	0.665018	0.890887	up
PWY-6122: 5-aminoimidazole ribonucleotide biosynthesis II	183.096	181.823	-0.0100691	0.412366	0.675708	down
PWY-6123: inosine-5'-phosphate biosynthesis I	157.13	162.197	0.0457811	0.00432514	0.0376743	SIGUP
PWY-6124: inosine-5'-phosphate biosynthesis II	148.804	154.045	0.0499374	0.00346071	0.0318193	SIGUP
PWY-6125: superpathway of guanosine nucleotides de novo biosynthesis II	87.4595	89.8176	0.0383829	0.111934	0.327877	up
PWY-6126: superpathway of adenosine nucleotides de novo biosynthesis II	119.155	119.332	0.00214678	0.867157	0.944672	up
PWY-6143: CMP-pseudaminate biosynthesis	0.980296	1.41796	0.532528	0.00639955	0.052923	up
PWY-6147: 6-hydroxymethyl-dihydropterin diphosphate biosynthesis I	81.0906	83.8849	0.0488764	0.127461	0.346349	up
PWY-6151: S-adenosyl-L-methionine cycle I	135.741	131.561	-0.045133	0.0224866	0.12005	down
PWY-6163: chorismate biosynthesis from 3-dehydroquinate	159.343	162.499	0.0282942	0.0491261	0.20075	up
PWY-6168: flavin biosynthesis III (fungi)	90.6526	90.1512	-0.00800274	0.63805	0.876415	down
PWY-621: sucrose degradation III (sucrose invertase)	18.0494	17.8133	-0.0190018	0.683099	0.90082	down
PWY-622: starch biosynthesis	2.83998	2.23962	-0.342627	0.00671756	0.0529408	down
PWY-6263: superpathway of menaquinol-8 biosynthesis II	5.86243	6.35084	0.115451	0.0994573	0.306661	up
PWY-6270: isoprene biosynthesis I	5.04736	4.28808	-0.235198	0.0162587	0.10154	down
PWY-6277: superpathway of 5-aminoimidazole ribonucleotide biosynthesis	183.096	181.823	-0.0100691	0.412366	0.675708	down
PWY-6282: palmitoleate biosynthesis I (from (5Z)-dodec-5-enoate)	36.848	43.27	0.23178	0.000138597	0.00353129	SIGUP
PWY-6284: superpathway of unsaturated fatty acids biosynthesis (E. coli)	2.14943	2.25432	0.0687386	0.829063	0.936586	up
PWY-6285: superpathway of fatty acids biosynthesis (E. coli)	2.60131	2.83643	0.124839	0.699819	0.908393	up
PWY-6305: putrescine biosynthesis IV	47.0403	47.1672	0.00388776	0.90165	0.958642	up
PWY-6317: galactose degradation I (Leloir pathway)	48.1984	45.8219	-0.0729479	0.01724	0.103753	down
PWY-6318: L-phenylalanine degradation IV (mammalian, via side chain)	0.888904	0.913948	0.040085	0.903614	0.958642	up
PWY-6353: purine nucleotides degradation II (aerobic)	15.9127	16.463	0.0490464	0.430951	0.69245	up
PWY-6385: peptidoglycan biosynthesis III (mycobacteria)	215.571	216.292	0.00481755	0.642309	0.878531	up
PWY-6386: UDP-N-acetylmuramoyl-pentapeptide biosynthesis II (lysine-containing)	217.688	217.24	-0.00297797	0.784099	0.922517	down
PWY-6387: UDP-N-acetylmuramoyl-pentapeptide biosynthesis I (meso-diaminopimelate containing)	218.497	218.115	-0.00252151	0.811034	0.922517	down
PWY-6470: peptidoglycan biosynthesis V (&beta;-lactam resistance)	10.8876	11.4862	0.0772186	0.195839	0.456499	up
PWY-6471: peptidoglycan biosynthesis IV (Enterococcus faecium)	19.0296	20.1707	0.0840173	0.15927	0.417061	up
PWY-6507: 4-deoxy-L-threo-hex-4-enopyranuronate degradation	24.0773	22.8199	-0.0773835	0.0394493	0.17173	down
PWY-6519: 8-amino-7-oxononanoate biosynthesis I	34.4853	38.9778	0.17667	0.000442481	0.00813674	SIGUP
PWY-6527: stachyose degradation	39.7179	37.0515	-0.100259	0.0132448	0.0921965	down
PWY-6531: mannitol cycle	3.07962	3.5027	0.185715	0.187085	0.455332	up
PWY-6545: pyrimidine deoxyribonucleotides de novo biosynthesis III	53.8589	52.1809	-0.0456623	0.0623438	0.231863	down
PWY-6549: L-glutamine biosynthesis III	7.75423	7.21551	-0.103883	0.119751	0.341704	down
PWY-6572: chondroitin sulfate degradation I (bacterial)	2.07445	2.56033	0.303597	0.002217	0.0236719	SIGUP
PWY-6588: pyruvate fermentation to acetone	2.35372	2.73412	0.216136	0.0740149	0.255197	up
PWY-6590: superpathway of Clostridium acetobutylicum acidogenic fermentation	9.24509	8.90934	-0.0533684	0.218966	0.482881	down
PWY-6595: superpathway of guanosine nucleotides degradation (plants)	6.17168	5.85103	-0.0769738	0.20989	0.482457	down
PWY-6606: guanosine nucleotides degradation II	9.54039	9.64486	0.0157108	0.792838	0.922517	up
PWY-6608: guanosine nucleotides degradation III	22.1387	22.4635	0.0210154	0.770927	0.922517	up
PWY-6609: adenine and adenosine salvage III	193.354	189.448	-0.0294424	0.0118794	0.0854803	down
PWY-6612: superpathway of tetrahydrofolate biosynthesis	1.08508	1.25499	0.209877	0.398147	0.66499	up
PWY-6628: superpathway of L-phenylalanine biosynthesis	4.73008	4.75588	0.00784776	0.967833	0.990151	up
PWY-6629: superpathway of L-tryptophan biosynthesis	4.4491	4.41692	-0.0104705	0.96342	0.990151	down
PWY-6630: superpathway of L-tyrosine biosynthesis	3.16825	3.16925	0.000457354	0.998177	0.998177	up
PWY-6690: cinnamate and 3-hydroxycinnamate degradation to 2-oxopent-4-enoate	1.33736	1.14705	-0.221454	0.605955	0.855793	down
PWY-6700: queuosine biosynthesis	174.096	172.384	-0.0142518	0.239599	0.495671	down
PWY-6703: preQ0 biosynthesis	89.1866	92.1621	0.0473468	0.0612896	0.231683	up
PWY-6731: starch degradation III	6.41447	6.18116	-0.053453	0.497132	0.755252	down
PWY-6737: starch degradation V	190.118	189.084	-0.00786282	0.696915	0.908393	down
PWY-6749: CMP-legionaminate biosynthesis I	0.771286	1.22683	0.669598	0.0615956	0.231683	up
PWY-6803: phosphatidylcholine acyl editing	2.1312	2.22184	0.0600876	0.787166	0.922517	up
PWY-6859: all-trans-farnesol biosynthesis	7.94378	9.05897	0.189522	0.00200981	0.022175	SIGUP
PWY-6891: thiazole biosynthesis II (Bacillus)	7.73911	7.74222	0.000579202	0.99707	0.998177	up
PWY-6892: thiazole biosynthesis I (E. coli)	42.9788	48.1411	0.163643	0.000322621	0.00628162	SIGUP
PWY-6895: superpathway of thiamin diphosphate biosynthesis II	21.3923	21.8924	0.0333394	0.65534	0.885378	up
PWY-6897: thiamin salvage II	90.5451	91.2321	0.0109064	0.55915	0.818932	up
PWY-6901: superpathway of glucose and xylose degradation	31.2755	31.4814	0.00946581	0.74812	0.922517	up
PWY-6936: seleno-amino acid biosynthesis	48.4606	50.1265	0.0487618	0.222084	0.482881	up
PWY-6969: TCA cycle V (2-oxoglutarate:ferredoxin oxidoreductase)	15.0773	14.2516	-0.0812571	0.101173	0.307233	down
PWY-7013: L-1,2-propanediol degradation	2.49866	2.22429	-0.167808	0.651139	0.885378	down
PWY-7046: 4-coumarate degradation (anaerobic)	0.892075	0.902359	0.0165359	0.948118	0.984688	up
PWY-7111: pyruvate fermentation to isobutanol (engineered)	169.382	171.448	0.0174868	0.232979	0.488077	up
PWY-7115: C4 photosynthetic carbon assimilation cycle, NAD-ME type	5.89993	5.49054	-0.103751	0.293476	0.561507	down
PWY-7117: C4 photosynthetic carbon assimilation cycle, PEPCK type	9.89345	9.57879	-0.0466313	0.697849	0.908393	down
PWY-7184: pyrimidine deoxyribonucleotides de novo biosynthesis I	73.5883	75.7216	0.0412281	0.127542	0.346349	up
PWY-7187: pyrimidine deoxyribonucleotides de novo biosynthesis II	81.928	82.3136	0.00677518	0.707438	0.912915	up
PWY-7196: superpathway of pyrimidine ribonucleosides salvage	7.12474	8.18009	0.19928	0.0165841	0.101655	up
PWY-7197: pyrimidine deoxyribonucleotide phosphorylation	54.2061	55.6561	0.0380842	0.226685	0.482881	up
PWY-7198: pyrimidine deoxyribonucleotides de novo biosynthesis IV	11.4522	11.0779	-0.047941	0.441045	0.70405	down
PWY-7199: pyrimidine deoxyribonucleosides salvage	155.557	153.332	-0.0207905	0.0829267	0.26393	down
PWY-7200: superpathway of pyrimidine deoxyribonucleoside salvage	1.8994	2.12004	0.158551	0.301391	0.573336	up
PWY-7204: pyridoxal 5'-phosphate salvage II (plants)	0.958688	1.05283	0.135137	0.689868	0.906136	up
PWY-7208: superpathway of pyrimidine nucleobases salvage	69.6376	69.9535	0.00652828	0.802897	0.922517	up
PWY-7209: superpathway of pyrimidine ribonucleosides degradation	0.998749	0.992695	-0.00877194	0.939301	0.983889	down
PWY-7210: pyrimidine deoxyribonucleotides biosynthesis from CTP	6.9251	7.09533	0.0350358	0.719763	0.912915	up
PWY-7211: superpathway of pyrimidine deoxyribonucleotides de novo biosynthesis	16.5192	17.5255	0.0853171	0.167655	0.423617	up
PWY-7219: adenosine ribonucleotides de novo biosynthesis	215.478	210.444	-0.0341078	0.00182285	0.0215487	SIGDOWN
PWY-7220: adenosine deoxyribonucleotides de novo biosynthesis II	86.7512	87.9757	0.0202207	0.32846	0.602501	up
PWY-7221: guanosine ribonucleotides de novo biosynthesis	194.453	192.183	-0.0169357	0.0738005	0.255197	down
PWY-7222: guanosine deoxyribonucleotides de novo biosynthesis II	86.7512	87.9757	0.0202207	0.32846	0.602501	up
PWY-7228: superpathway of guanosine nucleotides de novo biosynthesis I	92.1581	94.8966	0.0422452	0.0972081	0.303546	up
PWY-7229: superpathway of adenosine nucleotides de novo biosynthesis I	134.952	135.13	0.00190223	0.864134	0.944672	up
PWY-7234: inosine-5'-phosphate biosynthesis III	95.679	99.5471	0.0571772	0.0767167	0.256109	up
PWY-7237: myo-, chiro- and scillo-inositol degradation	39.4829	38.3322	-0.0426685	0.502683	0.759522	down
PWY-7242: D-fructuronate degradation	25.7014	24.682	-0.058391	0.100058	0.306661	down
PWY-724: superpathway of L-lysine, L-threonine and L-methionine biosynthesis II	119.393	121.495	0.0251776	0.0343288	0.16004	up
PWY-7254: TCA cycle VII (acetate-producers)	2.18024	2.23418	0.03526	0.884145	0.953264	up
PWY-7282: 4-amino-2-methyl-5-phosphomethylpyrimidine biosynthesis (yeast)	46.1643	50.3269	0.124552	0.000157547	0.00372486	SIGUP
PWY-7288: fatty acid &beta;-oxidation (peroxisome, yeast)	0.851276	1.09228	0.359641	0.0230158	0.120924	up
PWY-7312: dTDP-D-&beta;-fucofuranose biosynthesis	3.78608	4.46903	0.23926	0.162972	0.417061	up
PWY-7315: dTDP-N-acetylthomosamine biosynthesis	2.5021	2.94196	0.233639	0.263173	0.53318	up
PWY-7316: dTDP-N-acetylviosamine biosynthesis	1.62698	2.07814	0.353099	0.124828	0.346349	up
PWY-7323: superpathway of GDP-mannose-derived O-antigen building blocks biosynthesis	23.5034	25.2074	0.100976	0.01428	0.0964628	up
PWY-7328: superpathway of UDP-glucose-derived O-antigen building blocks biosynthesis	7.61507	7.15886	-0.0891262	0.211468	0.482731	down
PWY-7332: superpathway of UDP-N-acetylglucosamine-derived O-antigen building blocks biosynthesis	11.1848	12.7245	0.186073	0.0210239	0.119892	up
PWY-7357: thiamin formation from pyrithiamine and oxythiamine (yeast)	80.7322	80.0157	-0.0128596	0.531971	0.789606	down
PWY-7371: 1,4-dihydroxy-6-naphthoate biosynthesis II	7.0505	7.07118	0.00422567	0.969211	0.990151	up
PWY-7383: anaerobic energy metabolism (invertebrates, cytosol)	40.686	39.0482	-0.059276	0.111843	0.327877	down
PWY-7388: octanoyl-[acyl-carrier protein] biosynthesis (mitochondria, yeast)	33.5851	38.7758	0.207333	0.000985272	0.013045	SIGUP
PWY-7392: taxadiene biosynthesis (engineered)	3.59442	3.25553	-0.142863	0.0896276	0.28254	down
PWY-7400: L-arginine biosynthesis IV (archaebacteria)	126.407	122.216	-0.0486482	0.022095	0.119892	down
PWY-7456: mannan degradation	26.0536	27.2986	0.0673429	0.0506959	0.202173	up
PWY-7539: 6-hydroxymethyl-dihydropterin diphosphate biosynthesis III (Chlamydia)	79.128	82.2097	0.0551203	0.0826597	0.26393	up
PWY-7560: methylerythritol phosphate pathway II	4.97866	4.21084	-0.241649	0.0105442	0.079321	down
PWY-7663: gondoate biosynthesis (anaerobic)	107.114	112.891	0.0757947	0.000864253	0.0128663	SIGUP
PWY-7664: oleate biosynthesis IV (anaerobic)	40.0282	46.7819	0.224933	9.52841e-05	0.00353129	SIGUP
PWY-821: superpathway of sulfur amino acid biosynthesis (Saccharomyces cerevisiae)	2.20433	2.59074	0.233025	0.314467	0.592201	up
PWY-841: superpathway of purine nucleotides de novo biosynthesis I	107.528	110.041	0.033323	0.060341	0.231683	up
PWY0-1061: superpathway of L-alanine biosynthesis	10.4245	9.57496	-0.122644	0.127657	0.346349	down
PWY0-1241: ADP-L-glycero-&beta;-D-manno-heptose biosynthesis	12.3461	13.1737	0.0936082	0.0613822	0.231683	up
PWY0-1261: anhydromuropeptides recycling	57.4688	58.5172	0.0260826	0.339391	0.610535	up
PWY0-1277: 3-phenylpropanoate and 3-(3-hydroxyphenyl)propanoate degradation	1.5701	1.41864	-0.146352	0.716126	0.912915	down
PWY0-1296: purine ribonucleosides degradation	113.803	106.068	-0.101546	0.00274644	0.0259735	SIGDOWN
PWY0-1297: superpathway of purine deoxyribonucleosides degradation	7.0733	6.33501	-0.159037	0.397707	0.66499	down
PWY0-1298: superpathway of pyrimidine deoxyribonucleosides degradation	6.81024	6.4129	-0.0867282	0.546887	0.804532	down
PWY0-1319: CDP-diacylglycerol biosynthesis II	129.924	132.863	0.0322755	0.0481374	0.20075	up
PWY0-1415: superpathway of heme biosynthesis from uroporphyrinogen-III	1.42865	1.58663	0.151311	0.512398	0.767437	up
PWY0-1479: tRNA processing	21.7374	21.9153	0.0117596	0.846791	0.944672	up
PWY0-1586: peptidoglycan maturation (meso-diaminopimelate containing)	100.581	104.497	0.055101	0.082625	0.26393	up
PWY0-162: superpathway of pyrimidine ribonucleotides de novo biosynthesis	92.4828	95.0012	0.0387596	0.0696995	0.253522	up
PWY0-166: superpathway of pyrimidine deoxyribonucleotides de novo biosynthesis (E. coli)	90.9061	92.4239	0.0238898	0.239363	0.495671	up
PWY0-42: 2-methylcitrate cycle I	0.998284	0.905879	-0.140131	0.730884	0.912915	down
PWY0-781: aspartate superpathway	8.70827	8.42426	-0.0478365	0.667492	0.890887	down
PWY0-845: superpathway of pyridoxal 5'-phosphate biosynthesis and salvage	37.2182	42.2024	0.181318	5.5967e-05	0.00353129	SIGUP
PWY0-862: (5Z)-dodec-5-enoate biosynthesis	36.982	43.4017	0.23093	0.000120188	0.00353129	SIGUP
PWY0-881: superpathway of fatty acid biosynthesis I (E. coli)	1.10503	1.08568	-0.0254793	0.948352	0.984688	down
PWY3O-355: stearate biosynthesis III (fungi)	0.710622	0.744436	0.0670642	0.827945	0.936586	up
PWY4FS-7: phosphatidylglycerol biosynthesis I (plastidic)	40.6403	39.7535	-0.03183	0.375113	0.646709	down
PWY4FS-8: phosphatidylglycerol biosynthesis II (non-plastidic)	40.6403	39.7535	-0.0318288	0.37513	0.646709	down
PWY4LZ-257: superpathway of fermentation (Chlamydomonas reinhardtii)	2.8549	3.23256	0.179238	0.428477	0.69245	up
PWY66-389: phytol degradation	1.24879	1.27015	0.0244676	0.930612	0.979517	up
PWY66-391: fatty acid &beta;-oxidation VI (peroxisome)	1.1648	1.45023	0.316201	0.0158577	0.10094	up
PWY66-398: TCA cycle III (animals)	0.942286	1.08757	0.206876	0.0399494	0.17173	up
PWY66-399: gluconeogenesis III	30.8766	29.3688	-0.0722271	0.00964596	0.0742514	down
PWY66-400: glycolysis VI (metazoan)	46.2626	43.9124	-0.0752164	0.0375243	0.168493	down
PWY66-409: superpathway of purine nucleotide salvage	9.85192	8.77602	-0.166837	0.185514	0.454852	down
PWY66-422: D-galactose degradation V (Leloir pathway)	50.5554	47.9316	-0.0768882	0.0146216	0.0967952	down
PWYG-321: mycolate biosynthesis	41.1986	48.1749	0.225685	0.000108204	0.00353129	SIGUP
PYRIDNUCSAL-PWY: NAD salvage pathway I	6.59945	6.44752	-0.0336006	0.798116	0.922517	down
PYRIDNUCSYN-PWY: NAD biosynthesis I (from aspartate)	113.165	115.919	0.0346943	0.0234296	0.121175	up
PYRIDOXSYN-PWY: pyridoxal 5'-phosphate biosynthesis I	37.3322	43.1881	0.210213	4.56069e-05	0.00353129	SIGUP
REDCITCYC: TCA cycle VIII (helicobacter)	0.838779	0.821032	-0.0308531	0.912819	0.965313	down
RHAMCAT-PWY: L-rhamnose degradation I	32.7657	34.0847	0.0569403	0.140394	0.374761	up
RIBOSYN2-PWY: flavin biosynthesis I (bacteria and plants)	125.402	123.291	-0.024495	0.163656	0.417061	down
SALVADEHYPOX-PWY: adenosine nucleotides degradation II	17.4367	17.0675	-0.0308744	0.723973	0.912915	down
SER-GLYSYN-PWY: superpathway of L-serine and glycine biosynthesis I	85.8001	91.9236	0.099455	0.000138691	0.00353129	SIGUP
SO4ASSIM-PWY: sulfate reduction I (assimilatory)	4.57819	4.81823	0.0737272	0.729906	0.912915	up
SULFATE-CYS-PWY: superpathway of sulfate assimilation and cysteine biosynthesis	6.82219	7.44242	0.125537	0.453021	0.714048	up
TCA-GLYOX-BYPASS: superpathway of glyoxylate bypass and TCA	3.38238	3.48706	0.0439707	0.867614	0.944672	up
TCA: TCA cycle I (prokaryotic)	22.2861	20.8572	-0.0955963	0.0823816	0.26393	down
TEICHOICACID-PWY: teichoic acid (poly-glycerol) biosynthesis	6.01925	6.34339	0.0756717	0.266594	0.53318	up
THISYN-PWY: superpathway of thiamin diphosphate biosynthesis I	78.5202	83.7632	0.0932511	0.000300431	0.00621517	SIGUP
THISYNARA-PWY: superpathway of thiamin diphosphate biosynthesis III (eukaryotes)	60.0015	64.1625	0.096731	0.00258383	0.0251544	SIGUP
THRESYN-PWY: superpathway of L-threonine biosynthesis	99.8512	103.489	0.0516299	0.00241224	0.0243983	SIGUP
TRNA-CHARGING-PWY: tRNA charging	209.484	206.088	-0.0235806	0.0315069	0.151142	down
TRPSYN-PWY: L-tryptophan biosynthesis	49.6223	48.7431	-0.0257904	0.394151	0.66499	down
UDPNAGSYN-PWY: UDP-N-acetyl-D-glucosamine biosynthesis I	48.3617	47.7776	-0.0175319	0.597933	0.855793	down
VALSYN-PWY: L-valine biosynthesis	170.321	172.403	0.0175309	0.223024	0.482881	up

[truncated: 5 more sheets: Table S9, Table S10, Table S11, Table S12, Table S13]
