# Supplementary material for: High-resolution analysis of the treated coeliac disease microbiome reveals strain-level variation
Source: Gut Microbes. 2025 Apr 27;17(1):2489071. doi: 10.1080/19490976.2025.2489071 (PMC12036492; doi:10.1080/19490976.2025.2489071)
Supplement: Supplemental Material [file KGMI_A_2489071_SM0331.zip]

Archive with 2 entries (2 files):
- CeD_microbiome_suppTables_rebuttal.xlsx
- SupplementaryFigures_v3.docx
